# Supplementary material for: Effect of the COVID-19 pandemic on medical student career perceptions: a national survey study
Source: Med Educ Online. 2020 Jul 24;25(1):1798088. doi: 10.1080/10872981.2020.1798088 (PMC7482653; doi:10.1080/10872981.2020.1798088)
Supplement: Supplemental Material [file ZMEO_A_1798088_SM0599.xlsx]

## Sheet: Export Summary
	This document was exported from Numbers. Each table was converted to an Excel worksheet. All other objects on each Numbers sheet were placed on separate worksheets. Please be aware that formula calculations may differ in Excel.
	Numbers Sheet Name	Numbers Table Name	Excel Worksheet Name
	Sheet 1
		Table 1	Sheet 1

## Sheet: Sheet 1
Table 1
Record ID	Survey Identifier	Survey Timestamp	What year in medical school are you currently in?	Please specify	Which of the following statements is most correct?	Please specify	Which of core rotations have you completed? (You may select more than one.) (choice=Surgery)	Which of core rotations have you completed? (You may select more than one.) (choice=Internal Medicine)	Which of core rotations have you completed? (You may select more than one.) (choice=OB/Gyn)	Which of core rotations have you completed? (You may select more than one.) (choice=Pediatrics)	Which of core rotations have you completed? (You may select more than one.) (choice=Psychiatry)	Which of core rotations have you completed? (You may select more than one.) (choice=Family Medicine)	Which of core rotations have you completed? (You may select more than one.) (choice=Neurology)	Which of core rotations have you completed? (You may select more than one.) (choice=Emergency Medicine)	Which of core rotations have you completed? (You may select more than one.) (choice=Radiology)	Which of core rotations have you completed? (You may select more than one.) (choice=Other)	Please specify	What state is your medical school in?	Please specify	What specialty or specialties are you currently seriously considering? (You may choose up to 2 answers.)	Please specify		Please specify	Have you completed any electives or sub-internships?	Which electives or subIs have you completed? (You may choose up to 3 answers.)	Please specify		Please specify		Please specify	Do you think the COVID-19 pandemic will affect your choice of specialty?	If you answered yes to the above question, why? (You may select more than one.) (choice=I may not have the opportunity to explore my specialty or specialties of interest)	If you answered yes to the above question, why? (You may select more than one.) (choice=I have discovered new interests or priorities)	If you answered yes to the above question, why? (You may select more than one.) (choice=I no longer have the ability to bolster my application)	If you answered yes to the above question, why? (You may select more than one.) (choice=Other)	Please specify	What part(s) of your application are you concerned about? (You may select more than one.) (choice=Away rotations)	What part(s) of your application are you concerned about? (You may select more than one.) (choice=Research)	What part(s) of your application are you concerned about? (You may select more than one.) (choice=Letters of recommendation)	What part(s) of your application are you concerned about? (You may select more than one.) (choice=Networking)	What part(s) of your application are you concerned about? (You may select more than one.) (choice=Taking board exams)	What part(s) of your application are you concerned about? (You may select more than one.) (choice=Other)	Please specify.	Which specialty are you more likely to apply into?	Please specify	Which specialty are you less likely to apply into?	Please specify	Are you concerned about fulfilling your graduation requirements in time?	Has the COVID-19 pandemic made you more likely to take an extra year in medical school before applying to residency?
1		2020-04-13 16:08:34	MS3		I have completed all of my core rotations.		Unchecked	Unchecked	Unchecked	Unchecked	Unchecked	Unchecked	Unchecked	Unchecked	Unchecked	Unchecked		Pennsylvania		Otolaryngology		Plastic Surgery (Integrated)		No							No	Unchecked	Unchecked	Unchecked	Unchecked		Unchecked	Unchecked	Unchecked	Unchecked	Unchecked	Unchecked						No	No
2		2020-04-13 16:18:42	MS3		I have completed all of my core rotations.		Unchecked	Unchecked	Unchecked	Unchecked	Unchecked	Unchecked	Unchecked	Unchecked	Unchecked	Unchecked		Pennsylvania		Otolaryngology		Plastic Surgery (Integrated)		Yes	Plastic Surgery (Integrated)						No	Unchecked	Unchecked	Unchecked	Unchecked		Unchecked	Unchecked	Unchecked	Unchecked	Unchecked	Unchecked						Yes	No
3		2020-04-13 16:30:09	MS1		I have not started my core rotations.		Unchecked	Unchecked	Unchecked	Unchecked	Unchecked	Unchecked	Unchecked	Unchecked	Unchecked	Unchecked		Pennsylvania		Pediatrics		Medicine/Pediatrics		No							No	Unchecked	Unchecked	Unchecked	Unchecked		Unchecked	Unchecked	Unchecked	Unchecked	Unchecked	Unchecked						No	No
4		2020-04-13 16:30:49	MS2		I have not started my core rotations.		Unchecked	Unchecked	Unchecked	Unchecked	Unchecked	Unchecked	Unchecked	Unchecked	Unchecked	Unchecked		Pennsylvania		Internal Medicine				No							No	Unchecked	Unchecked	Unchecked	Unchecked		Unchecked	Unchecked	Unchecked	Unchecked	Unchecked	Unchecked						Yes	No
5		2020-04-13 16:31:39	MS2		I have not started my core rotations.		Unchecked	Unchecked	Unchecked	Unchecked	Unchecked	Unchecked	Unchecked	Unchecked	Unchecked	Unchecked		Pennsylvania		Anesthesiology		Otolaryngology		No							No	Unchecked	Unchecked	Unchecked	Unchecked		Unchecked	Unchecked	Unchecked	Unchecked	Unchecked	Unchecked						No	No
6		2020-04-13 16:32:14	MS2		I have not started my core rotations.		Unchecked	Unchecked	Unchecked	Unchecked	Unchecked	Unchecked	Unchecked	Unchecked	Unchecked	Unchecked		Pennsylvania		Psychiatry		Internal Medicine		No							No	Unchecked	Unchecked	Unchecked	Unchecked		Unchecked	Unchecked	Unchecked	Unchecked	Unchecked	Unchecked						Yes	No
7		2020-04-13 16:36:43	MS3		I have completed all of my core rotations.		Unchecked	Unchecked	Unchecked	Unchecked	Unchecked	Unchecked	Unchecked	Unchecked	Unchecked	Unchecked		Illinois		Internal Medicine		Obstetrics & Gynecology		No							Yes	Checked	Unchecked	Unchecked	Unchecked		Unchecked	Unchecked	Unchecked	Unchecked	Unchecked	Unchecked		Obstetrics & Gynecology		Internal Medicine		No	No
8		2020-04-13 16:37:18	MS2		I have completed some of my core rotations but not all of them.		Unchecked	Checked	Unchecked	Unchecked	Unchecked	Checked	Unchecked	Unchecked	Unchecked	Unchecked		Pennsylvania		Internal Medicine		Pediatrics		No							No	Unchecked	Unchecked	Unchecked	Unchecked		Unchecked	Unchecked	Unchecked	Unchecked	Unchecked	Unchecked						No	No
9		2020-04-13 16:37:23	MS2		I have not started my core rotations.		Unchecked	Unchecked	Unchecked	Unchecked	Unchecked	Unchecked	Unchecked	Unchecked	Unchecked	Unchecked		Pennsylvania		Internal Medicine		Psychiatry		No							No	Unchecked	Unchecked	Unchecked	Unchecked		Unchecked	Unchecked	Unchecked	Unchecked	Unchecked	Unchecked						Yes	No
10		2020-04-13 16:37:52	MS4		I have completed all of my core rotations.		Unchecked	Unchecked	Unchecked	Unchecked	Unchecked	Unchecked	Unchecked	Unchecked	Unchecked	Unchecked		Pennsylvania		Orthopaedic Surgery				Yes	Orthopaedic Surgery						No	Unchecked	Unchecked	Unchecked	Unchecked		Unchecked	Unchecked	Unchecked	Unchecked	Unchecked	Unchecked						No	No
11		2020-04-13 16:38:19	MS1		I have not started my core rotations.		Unchecked	Unchecked	Unchecked	Unchecked	Unchecked	Unchecked	Unchecked	Unchecked	Unchecked	Unchecked		Pennsylvania		Family Medicine		Pediatrics		No							No	Unchecked	Unchecked	Unchecked	Unchecked		Unchecked	Unchecked	Unchecked	Unchecked	Unchecked	Unchecked						No	No
12		2020-04-13 16:39:58	MS3		I have completed all of my core rotations.		Unchecked	Unchecked	Unchecked	Unchecked	Unchecked	Unchecked	Unchecked	Unchecked	Unchecked	Unchecked		Pennsylvania		Internal Medicine				No							No	Unchecked	Unchecked	Unchecked	Unchecked		Unchecked	Unchecked	Unchecked	Unchecked	Unchecked	Unchecked						Yes	No
13		2020-04-13 16:40:23	MS4		I have completed all of my core rotations.		Unchecked	Unchecked	Unchecked	Unchecked	Unchecked	Unchecked	Unchecked	Unchecked	Unchecked	Unchecked		Pennsylvania		Internal Medicine				Yes	Internal Medicine		Neurology				No	Unchecked	Unchecked	Unchecked	Unchecked		Unchecked	Unchecked	Unchecked	Unchecked	Unchecked	Unchecked						No	No
14		2020-04-13 16:42:57	MS3		I have completed some of my core rotations but not all of them.		Checked	Checked	Checked	Checked	Unchecked	Unchecked	Unchecked	Unchecked	Unchecked	Unchecked		Pennsylvania		Anesthesiology				No							No	Unchecked	Unchecked	Unchecked	Unchecked		Unchecked	Unchecked	Unchecked	Unchecked	Unchecked	Unchecked						No	No
15		2020-04-13 16:45:18	MS3		I have completed some of my core rotations but not all of them.		Checked	Checked	Unchecked	Checked	Checked	Checked	Unchecked	Unchecked	Unchecked	Unchecked		Pennsylvania		Pediatrics		Emergency Medicine		No							Yes	Checked	Checked	Checked	Unchecked		Checked	Unchecked	Unchecked	Unchecked	Unchecked	Unchecked		Emergency Medicine		Interventional Radiology (Integrated)		Yes	Yes
16		2020-04-13 16:47:27	MS4		I have completed all of my core rotations.		Unchecked	Unchecked	Unchecked	Unchecked	Unchecked	Unchecked	Unchecked	Unchecked	Unchecked	Unchecked		Pennsylvania		Emergency Medicine				Yes	Emergency Medicine						No	Unchecked	Unchecked	Unchecked	Unchecked		Unchecked	Unchecked	Unchecked	Unchecked	Unchecked	Unchecked						No	No
17		2020-04-13 16:55:06	MS2		I have completed some of my core rotations but not all of them.		Checked	Unchecked	Unchecked	Unchecked	Unchecked	Unchecked	Unchecked	Unchecked	Unchecked	Unchecked		Pennsylvania		Internal Medicine		Anesthesiology		No							Yes	Unchecked	Checked	Unchecked	Unchecked		Unchecked	Unchecked	Unchecked	Unchecked	Unchecked	Unchecked		Internal Medicine		Anesthesiology		No	Yes
18		2020-04-13 16:56:50	MS3		I have completed some of my core rotations but not all of them.		Checked	Checked	Checked	Checked	Unchecked	Checked	Unchecked	Unchecked	Unchecked	Unchecked		Pennsylvania		Internal Medicine				No							No	Unchecked	Unchecked	Unchecked	Unchecked		Unchecked	Unchecked	Unchecked	Unchecked	Unchecked	Unchecked						Yes	No
19		2020-04-13 16:57:55	MS2		I have not started my core rotations.		Unchecked	Unchecked	Unchecked	Unchecked	Unchecked	Unchecked	Unchecked	Unchecked	Unchecked	Unchecked		Pennsylvania		Emergency Medicine		Pediatrics		No							Yes	Unchecked	Checked	Unchecked	Unchecked		Unchecked	Unchecked	Unchecked	Unchecked	Unchecked	Unchecked		Emergency Medicine		Pediatrics		No	No
20		2020-04-13 16:59:04	MS2		I have not started my core rotations.		Unchecked	Unchecked	Unchecked	Unchecked	Unchecked	Unchecked	Unchecked	Unchecked	Unchecked	Unchecked		Pennsylvania		Pediatrics		Internal Medicine		No							No	Unchecked	Unchecked	Unchecked	Unchecked		Unchecked	Unchecked	Unchecked	Unchecked	Unchecked	Unchecked						Yes	No
21		2020-04-13 16:59:55	MS3		I have completed some of my core rotations but not all of them.		Checked	Checked	Checked	Unchecked	Checked	Checked	Checked	Unchecked	Unchecked	Unchecked		Pennsylvania		Orthopaedic Surgery				Yes	Orthopaedic Surgery						No	Unchecked	Unchecked	Unchecked	Unchecked		Unchecked	Unchecked	Unchecked	Unchecked	Unchecked	Unchecked						No	No
22		2020-04-13 17:02:15	MS1		I have not started my core rotations.		Unchecked	Unchecked	Unchecked	Unchecked	Unchecked	Unchecked	Unchecked	Unchecked	Unchecked	Unchecked		Pennsylvania		Interventional Radiology (Integrated)		Orthopaedic Surgery		No							No	Unchecked	Unchecked	Unchecked	Unchecked		Unchecked	Unchecked	Unchecked	Unchecked	Unchecked	Unchecked						No	No
23		2020-04-13 17:06:06	MS3		I have completed all of my core rotations.		Unchecked	Unchecked	Unchecked	Unchecked	Unchecked	Unchecked	Unchecked	Unchecked	Unchecked	Unchecked		Pennsylvania		Family Medicine		Internal Medicine		No							No	Unchecked	Unchecked	Unchecked	Unchecked		Unchecked	Unchecked	Unchecked	Unchecked	Unchecked	Unchecked						No	No
24		2020-04-13 17:08:37	MS3		I have completed some of my core rotations but not all of them.		Unchecked	Checked	Checked	Checked	Checked	Checked	Unchecked	Unchecked	Unchecked	Unchecked		New Jersey		Internal Medicine		Family Medicine		No							No	Unchecked	Unchecked	Unchecked	Unchecked		Unchecked	Unchecked	Unchecked	Unchecked	Unchecked	Unchecked						Yes	Yes
25		2020-04-13 17:11:17	MS3		I have completed all of my core rotations.		Unchecked	Unchecked	Unchecked	Unchecked	Unchecked	Unchecked	Unchecked	Unchecked	Unchecked	Unchecked		Pennsylvania		Orthopaedic Surgery		General Surgery		No							No	Unchecked	Unchecked	Unchecked	Unchecked		Unchecked	Unchecked	Unchecked	Unchecked	Unchecked	Unchecked						Yes	No
26		2020-04-13 17:16:28	MS4		I have completed all of my core rotations.		Unchecked	Unchecked	Unchecked	Unchecked	Unchecked	Unchecked	Unchecked	Unchecked	Unchecked	Unchecked		Pennsylvania		Family Medicine				Yes	Internal Medicine						No	Unchecked	Unchecked	Unchecked	Unchecked		Unchecked	Unchecked	Unchecked	Unchecked	Unchecked	Unchecked						No	No
27		2020-04-13 17:17:05	MS2		I have completed some of my core rotations but not all of them.		Unchecked	Unchecked	Unchecked	Unchecked	Checked	Unchecked	Checked	Checked	Unchecked	Unchecked		Pennsylvania		Family Medicine		Emergency Medicine		No							Yes	Checked	Unchecked	Unchecked	Unchecked		Unchecked	Unchecked	Unchecked	Unchecked	Unchecked	Unchecked		Emergency Medicine		Family Medicine		No	No
28		2020-04-13 17:25:13	MS3		I have completed some of my core rotations but not all of them.		Checked	Checked	Unchecked	Checked	Checked	Unchecked	Checked	Unchecked	Unchecked	Unchecked		New Jersey		Pediatrics				No							No	Unchecked	Unchecked	Unchecked	Unchecked		Unchecked	Unchecked	Unchecked	Unchecked	Unchecked	Unchecked						Yes	No
29		2020-04-13 17:26:05	MS2		I have not started my core rotations.		Unchecked	Unchecked	Unchecked	Unchecked	Unchecked	Unchecked	Unchecked	Unchecked	Unchecked	Unchecked		Pennsylvania		Emergency Medicine		General Surgery		No							Yes	Checked	Unchecked	Unchecked	Unchecked		Unchecked	Unchecked	Unchecked	Unchecked	Unchecked	Unchecked		Emergency Medicine		Surgery		No	No
30		2020-04-13 17:28:19	MS3		I have completed all of my core rotations.		Unchecked	Unchecked	Unchecked	Unchecked	Unchecked	Unchecked	Unchecked	Unchecked	Unchecked	Unchecked		Pennsylvania		Anesthesiology		Child Neurology		Yes	Anesthesiology						Yes	Checked	Unchecked	Unchecked	Unchecked		Unchecked	Unchecked	Unchecked	Unchecked	Unchecked	Unchecked		Anesthesiology		Child Neurology		No	No
31		2020-04-13 17:29:11	MS3		I have completed all of my core rotations.		Unchecked	Unchecked	Unchecked	Unchecked	Unchecked	Unchecked	Unchecked	Unchecked	Unchecked	Unchecked		Pennsylvania		Obstetrics & Gynecology		Internal Medicine		No							No	Unchecked	Unchecked	Unchecked	Unchecked		Unchecked	Unchecked	Unchecked	Unchecked	Unchecked	Unchecked						Yes	No
32		2020-04-13 17:32:56	MS2		I have not started my core rotations.		Unchecked	Unchecked	Unchecked	Unchecked	Unchecked	Unchecked	Unchecked	Unchecked	Unchecked	Unchecked		Pennsylvania		Family Medicine				No							No	Unchecked	Unchecked	Unchecked	Unchecked		Unchecked	Unchecked	Unchecked	Unchecked	Unchecked	Unchecked						No	No
33		2020-04-13 17:35:59	MS3		I have completed some of my core rotations but not all of them.		Checked	Checked	Checked	Checked	Checked	Checked	Checked	Unchecked	Unchecked	Unchecked		Pennsylvania		Psychiatry				No							No	Unchecked	Unchecked	Unchecked	Unchecked		Unchecked	Unchecked	Unchecked	Unchecked	Unchecked	Unchecked						Yes	No
34		2020-04-13 17:36:00	MS1		I have not started my core rotations.		Unchecked	Unchecked	Unchecked	Unchecked	Unchecked	Unchecked	Unchecked	Unchecked	Unchecked	Unchecked		Pennsylvania		Emergency Medicine		Orthopaedic Surgery		No							No	Unchecked	Unchecked	Unchecked	Unchecked		Unchecked	Unchecked	Unchecked	Unchecked	Unchecked	Unchecked						No	Yes
35		2020-04-13 17:46:54	MS3		I have completed all of my core rotations.		Unchecked	Unchecked	Unchecked	Unchecked	Unchecked	Unchecked	Unchecked	Unchecked	Unchecked	Unchecked		Pennsylvania		Pediatrics		Physical Medicine & Rehabilitation		No							No	Unchecked	Unchecked	Unchecked	Unchecked		Unchecked	Unchecked	Unchecked	Unchecked	Unchecked	Unchecked						Yes	No
36		2020-04-13 17:47:25	MS1		I have not started my core rotations.		Unchecked	Unchecked	Unchecked	Unchecked	Unchecked	Unchecked	Unchecked	Unchecked	Unchecked	Unchecked		Pennsylvania		Pediatrics		Emergency Medicine		No							Yes	Unchecked	Checked	Unchecked	Checked	It has made me more hesitant to consider EM	Unchecked	Unchecked	Unchecked	Unchecked	Unchecked	Unchecked		Pediatrics		Emergency Medicine		No	No
37		2020-04-13 17:48:54	MS2		I have not started my core rotations.		Unchecked	Unchecked	Unchecked	Unchecked	Unchecked	Unchecked	Unchecked	Unchecked	Unchecked	Unchecked		Pennsylvania		Medicine/Pediatrics		Pediatrics		No							No	Unchecked	Unchecked	Unchecked	Unchecked		Unchecked	Unchecked	Unchecked	Unchecked	Unchecked	Unchecked						Yes	No
38		2020-04-13 17:50:16	MS1		I have not started my core rotations.		Unchecked	Unchecked	Unchecked	Unchecked	Unchecked	Unchecked	Unchecked	Unchecked	Unchecked	Unchecked		Pennsylvania		Orthopaedic Surgery				No							No	Unchecked	Unchecked	Unchecked	Unchecked		Unchecked	Unchecked	Unchecked	Unchecked	Unchecked	Unchecked						No	No
39		2020-04-13 17:59:06	MS3		I have completed some of my core rotations but not all of them.		Checked	Checked	Checked	Checked	Unchecked	Checked	Unchecked	Unchecked	Unchecked	Unchecked		Pennsylvania		Ophthalmology				Yes	Neurology		Ophthalmology		Internal Medicine		No	Unchecked	Unchecked	Unchecked	Unchecked		Unchecked	Unchecked	Unchecked	Unchecked	Unchecked	Unchecked						Yes	No
40		2020-04-13 18:03:26	MS1		I have not started my core rotations.		Unchecked	Unchecked	Unchecked	Unchecked	Unchecked	Unchecked	Unchecked	Unchecked	Unchecked	Unchecked		Pennsylvania		Medicine/Pediatrics		Emergency Medicine		No							No	Unchecked	Unchecked	Unchecked	Unchecked		Unchecked	Unchecked	Unchecked	Unchecked	Unchecked	Unchecked						No	No
41		2020-04-13 18:04:57	MS2		I have not started my core rotations.		Unchecked	Unchecked	Unchecked	Unchecked	Unchecked	Unchecked	Unchecked	Unchecked	Unchecked	Unchecked		Pennsylvania		General Surgery		Obstetrics & Gynecology		No							Yes	Checked	Unchecked	Checked	Unchecked		Unchecked	Unchecked	Unchecked	Unchecked	Unchecked	Checked	doing well on boards after studying for longer than planned and running out of Uworld practice questions	Surgery		Psychiatry		Yes	No
42		2020-04-13 18:10:36	MS3		I have completed some of my core rotations but not all of them.		Checked	Unchecked	Checked	Checked	Checked	Checked	Checked	Checked	Unchecked	Unchecked		Pennsylvania		Emergency Medicine				Yes	Anesthesiology		Ophthalmology				No	Unchecked	Unchecked	Unchecked	Unchecked		Unchecked	Unchecked	Unchecked	Unchecked	Unchecked	Unchecked						No	No
43		2020-04-13 18:16:53	MS2		I have not started my core rotations.		Unchecked	Unchecked	Unchecked	Unchecked	Unchecked	Unchecked	Unchecked	Unchecked	Unchecked	Unchecked		Pennsylvania		Obstetrics & Gynecology		Pediatrics		No							No	Unchecked	Unchecked	Unchecked	Unchecked		Unchecked	Unchecked	Unchecked	Unchecked	Unchecked	Unchecked						Yes	No
44		2020-04-13 18:19:17	MS2		I have not started my core rotations.		Unchecked	Unchecked	Unchecked	Unchecked	Unchecked	Unchecked	Unchecked	Unchecked	Unchecked	Unchecked		Pennsylvania		Dermatology		Internal Medicine		No							No	Unchecked	Unchecked	Unchecked	Unchecked		Unchecked	Unchecked	Unchecked	Unchecked	Unchecked	Unchecked						No	No
45		2020-04-13 18:24:56	MS1		I have not started my core rotations.		Unchecked	Unchecked	Unchecked	Unchecked	Unchecked	Unchecked	Unchecked	Unchecked	Unchecked	Unchecked		Pennsylvania		Emergency Medicine		Psychiatry		No							No	Unchecked	Unchecked	Unchecked	Unchecked		Unchecked	Unchecked	Unchecked	Unchecked	Unchecked	Unchecked						No	No
46		2020-04-13 18:34:19	MS1		I have not started my core rotations.		Unchecked	Unchecked	Unchecked	Unchecked	Unchecked	Unchecked	Unchecked	Unchecked	Unchecked	Unchecked		Pennsylvania		General Surgery		Orthopaedic Surgery		No							No	Unchecked	Unchecked	Unchecked	Unchecked		Unchecked	Unchecked	Unchecked	Unchecked	Unchecked	Unchecked						No	No
47		2020-04-13 20:09:28	MS3		I have completed all of my core rotations.		Unchecked	Unchecked	Unchecked	Unchecked	Unchecked	Unchecked	Unchecked	Unchecked	Unchecked	Unchecked		Pennsylvania		Urology				No							No	Unchecked	Unchecked	Unchecked	Unchecked		Unchecked	Unchecked	Unchecked	Unchecked	Unchecked	Unchecked						No	No
48		2020-04-13 21:11:10	MS3		I have completed some of my core rotations but not all of them.		Checked	Checked	Checked	Checked	Checked	Checked	Checked	Unchecked	Unchecked	Unchecked		Pennsylvania		Radiology (Diagnostic)				No							No	Unchecked	Unchecked	Unchecked	Unchecked		Unchecked	Unchecked	Unchecked	Unchecked	Unchecked	Unchecked						Yes	Yes
49		2020-04-13 21:20:27	MS1		I have not started my core rotations.		Unchecked	Unchecked	Unchecked	Unchecked	Unchecked	Unchecked	Unchecked	Unchecked	Unchecked	Unchecked		Pennsylvania		Ophthalmology		Orthopaedic Surgery		No							No	Unchecked	Unchecked	Unchecked	Unchecked		Unchecked	Unchecked	Unchecked	Unchecked	Unchecked	Unchecked						No	No
50		2020-04-13 21:33:58	MS1		I have not started my core rotations.		Unchecked	Unchecked	Unchecked	Unchecked	Unchecked	Unchecked	Unchecked	Unchecked	Unchecked	Unchecked		Pennsylvania		Orthopaedic Surgery				No							No	Unchecked	Unchecked	Unchecked	Unchecked		Unchecked	Unchecked	Unchecked	Unchecked	Unchecked	Unchecked						No	No
51		2020-04-13 21:55:40	MS3		I have completed all of my core rotations.		Unchecked	Unchecked	Unchecked	Unchecked	Unchecked	Unchecked	Unchecked	Unchecked	Unchecked	Unchecked		Pennsylvania		Internal Medicine		Otolaryngology		Yes	Ophthalmology						Yes	Checked	Checked	Unchecked	Unchecked		Unchecked	Unchecked	Unchecked	Unchecked	Unchecked	Unchecked		Internal Medicine		Otolaryngology		No	No
52		2020-04-13 22:08:12	MS3		I have completed some of my core rotations but not all of them.		Checked	Checked	Checked	Checked	Unchecked	Checked	Checked	Checked	Unchecked	Unchecked		Pennsylvania		Internal Medicine		Pediatrics		No							No	Unchecked	Unchecked	Unchecked	Unchecked		Unchecked	Unchecked	Unchecked	Unchecked	Unchecked	Unchecked						Yes	No
53		2020-04-13 22:17:53	MS2		I have not started my core rotations.		Unchecked	Unchecked	Unchecked	Unchecked	Unchecked	Unchecked	Unchecked	Unchecked	Unchecked	Unchecked		Pennsylvania		Emergency Medicine		General Surgery		No							No	Unchecked	Unchecked	Unchecked	Unchecked		Unchecked	Unchecked	Unchecked	Unchecked	Unchecked	Unchecked						No	No
54		2020-04-13 22:37:39	MS3		I have completed all of my core rotations.		Unchecked	Unchecked	Unchecked	Unchecked	Unchecked	Unchecked	Unchecked	Unchecked	Unchecked	Unchecked		Pennsylvania		Internal Medicine		Emergency Medicine		No							Yes	Unchecked	Checked	Checked	Unchecked		Checked	Checked	Checked	Unchecked	Checked	Unchecked		Internal Medicine		Obstetrics & Gynecology		No	No
55		2020-04-13 22:42:57	MS1		I have not started my core rotations.		Unchecked	Unchecked	Unchecked	Unchecked	Unchecked	Unchecked	Unchecked	Unchecked	Unchecked	Unchecked		Pennsylvania		Orthopaedic Surgery		General Surgery		No							No	Unchecked	Unchecked	Unchecked	Unchecked		Unchecked	Unchecked	Unchecked	Unchecked	Unchecked	Unchecked						No	No
56		2020-04-14 00:47:16	MS2		I have not started my core rotations.		Unchecked	Unchecked	Unchecked	Unchecked	Unchecked	Unchecked	Unchecked	Unchecked	Unchecked	Unchecked		Pennsylvania		Pediatrics		Emergency Medicine		No							No	Unchecked	Unchecked	Unchecked	Unchecked		Unchecked	Unchecked	Unchecked	Unchecked	Unchecked	Unchecked						Yes	No
57		2020-04-14 01:46:43	MS3		I have completed some of my core rotations but not all of them.		Checked	Checked	Checked	Checked	Unchecked	Checked	Unchecked	Unchecked	Unchecked	Unchecked		Pennsylvania		Pediatrics				No							No	Unchecked	Unchecked	Unchecked	Unchecked		Unchecked	Unchecked	Unchecked	Unchecked	Unchecked	Unchecked						No	No
58		2020-04-14 02:31:35	MS1		I have not started my core rotations.		Unchecked	Unchecked	Unchecked	Unchecked	Unchecked	Unchecked	Unchecked	Unchecked	Unchecked	Unchecked		Pennsylvania		Internal Medicine		Pediatrics		No							No	Unchecked	Unchecked	Unchecked	Unchecked		Unchecked	Unchecked	Unchecked	Unchecked	Unchecked	Unchecked						No	No
59		2020-04-14 10:35:37	MS2		I have not started my core rotations.		Unchecked	Unchecked	Unchecked	Unchecked	Unchecked	Unchecked	Unchecked	Unchecked	Unchecked	Unchecked		Pennsylvania		Internal Medicine				No							No	Unchecked	Unchecked	Unchecked	Unchecked		Unchecked	Unchecked	Unchecked	Unchecked	Unchecked	Unchecked						Yes	No
60		2020-04-14 13:18:00	MS3		I have completed all of my core rotations.		Unchecked	Unchecked	Unchecked	Unchecked	Unchecked	Unchecked	Unchecked	Unchecked	Unchecked	Unchecked		Pennsylvania		Radiology (Diagnostic)				No							No	Unchecked	Unchecked	Unchecked	Unchecked		Unchecked	Unchecked	Unchecked	Unchecked	Unchecked	Unchecked						No	No
61		2020-04-14 13:24:52	MS3		I have completed some of my core rotations but not all of them.		Checked	Checked	Unchecked	Checked	Checked	Unchecked	Checked	Unchecked	Unchecked	Unchecked		Pennsylvania		Pediatrics		Obstetrics & Gynecology		No							Yes	Checked	Unchecked	Checked	Unchecked		Checked	Unchecked	Checked	Checked	Checked	Unchecked		Pediatrics		Obstetrics & Gynecology		No	No
62		2020-04-15 07:14:37	Year Out		I have completed all of my core rotations.		Unchecked	Unchecked	Unchecked	Unchecked	Unchecked	Unchecked	Unchecked	Unchecked	Unchecked	Unchecked		Pennsylvania		Pediatrics		Medicine/Pediatrics		No							No	Unchecked	Unchecked	Unchecked	Unchecked		Unchecked	Unchecked	Unchecked	Unchecked	Unchecked	Unchecked						No	Yes
63		2020-04-15 15:02:45	Year Out		I have completed all of my core rotations.		Unchecked	Unchecked	Unchecked	Unchecked	Unchecked	Unchecked	Unchecked	Unchecked	Unchecked	Unchecked		Illinois		Dermatology				No							No	Unchecked	Unchecked	Unchecked	Unchecked		Unchecked	Unchecked	Unchecked	Unchecked	Unchecked	Unchecked						No	No
64		2020-04-15 15:09:32	MS3		I have completed some of my core rotations but not all of them.		Checked	Checked	Checked	Checked	Unchecked	Unchecked	Unchecked	Unchecked	Unchecked	Unchecked		Illinois		Otolaryngology				No							No	Unchecked	Unchecked	Unchecked	Unchecked		Unchecked	Unchecked	Unchecked	Unchecked	Unchecked	Unchecked						Yes	No
65		2020-04-15 15:10:11	MS3		I have completed all of my core rotations.		Unchecked	Unchecked	Unchecked	Unchecked	Unchecked	Unchecked	Unchecked	Unchecked	Unchecked	Unchecked		Illinois		Medicine/Pediatrics		Pediatrics		No							No	Unchecked	Unchecked	Unchecked	Unchecked		Unchecked	Unchecked	Unchecked	Unchecked	Unchecked	Unchecked						Yes	No
66		2020-04-15 15:10:24	MS3		I have completed some of my core rotations but not all of them.		Checked	Checked	Checked	Checked	Unchecked	Unchecked	Unchecked	Unchecked	Unchecked	Unchecked		Illinois		Otolaryngology				No							No	Unchecked	Unchecked	Unchecked	Unchecked		Unchecked	Unchecked	Unchecked	Unchecked	Unchecked	Unchecked						No	No
67		2020-04-15 15:11:08	MS3		I have completed some of my core rotations but not all of them.		Unchecked	Checked	Checked	Checked	Checked	Checked	Checked	Unchecked	Unchecked	Unchecked		Illinois		Obstetrics & Gynecology		Internal Medicine		No							Yes	Checked	Unchecked	Checked	Unchecked		Checked	Unchecked	Checked	Checked	Checked	Unchecked		Internal Medicine		Obstetrics & Gynecology		No	Yes
68		2020-04-15 15:11:32	MS3		I have completed some of my core rotations but not all of them.		Checked	Unchecked	Checked	Checked	Checked	Checked	Checked	Unchecked	Unchecked	Unchecked		Illinois		General Surgery				No							No	Unchecked	Unchecked	Unchecked	Unchecked		Unchecked	Unchecked	Unchecked	Unchecked	Unchecked	Unchecked						No	No
69		2020-04-15 15:12:01	Year Out		I have completed all of my core rotations.		Unchecked	Unchecked	Unchecked	Unchecked	Unchecked	Unchecked	Unchecked	Unchecked	Unchecked	Unchecked		Illinois		Dermatology				Yes	Dermatology						No	Unchecked	Unchecked	Unchecked	Unchecked		Unchecked	Unchecked	Unchecked	Unchecked	Unchecked	Unchecked						No	No
70		2020-04-15 15:12:09	Year Out		I have completed all of my core rotations.		Unchecked	Unchecked	Unchecked	Unchecked	Unchecked	Unchecked	Unchecked	Unchecked	Unchecked	Unchecked		Illinois		Obstetrics & Gynecology		Family Medicine		No							No	Unchecked	Unchecked	Unchecked	Unchecked		Unchecked	Unchecked	Unchecked	Unchecked	Unchecked	Unchecked						No	No
71		[not completed]	MS3		I have completed some of my core rotations but not all of them.		Checked	Checked	Checked	Checked	Unchecked	Unchecked	Unchecked	Unchecked	Unchecked	Checked		Illinois		Emergency Medicine				No							No	Unchecked	Unchecked	Unchecked	Unchecked		Unchecked	Unchecked	Unchecked	Unchecked	Unchecked	Unchecked						No	No
72		2020-04-15 15:12:31	MS3		I have completed some of my core rotations but not all of them.		Checked	Checked	Checked	Checked	Unchecked	Unchecked	Unchecked	Unchecked	Unchecked	Unchecked		Illinois		Internal Medicine		Family Medicine		No							Yes	Checked	Unchecked	Checked	Unchecked		Unchecked	Unchecked	Checked	Checked	Unchecked	Unchecked		Internal Medicine		Family Medicine		No	No
73		2020-04-15 15:12:36	Year Out		I have completed all of my core rotations.		Unchecked	Unchecked	Unchecked	Unchecked	Unchecked	Unchecked	Unchecked	Unchecked	Unchecked	Unchecked		Illinois		Thoracic Surgery (Integrated)		General Surgery		No							Yes	Checked	Unchecked	Unchecked	Unchecked		Unchecked	Unchecked	Unchecked	Unchecked	Unchecked	Unchecked		Thoracic Surgery (Integrated)		Surgery		No	No
74		2020-04-15 15:13:12	MS3		I have completed some of my core rotations but not all of them.		Unchecked	Checked	Checked	Checked	Checked	Checked	Checked	Unchecked	Unchecked	Unchecked		Illinois		Internal Medicine				No							No	Unchecked	Unchecked	Unchecked	Unchecked		Unchecked	Unchecked	Unchecked	Unchecked	Unchecked	Unchecked						No	No
75		2020-04-15 15:13:33	MS3		I have completed some of my core rotations but not all of them.		Checked	Checked	Checked	Checked	Unchecked	Unchecked	Unchecked	Unchecked	Unchecked	Unchecked		Illinois		Otolaryngology				No							No	Unchecked	Unchecked	Unchecked	Unchecked		Unchecked	Unchecked	Unchecked	Unchecked	Unchecked	Unchecked						No	No
76		2020-04-15 15:14:40	MS3		I have completed some of my core rotations but not all of them.		Unchecked	Checked	Checked	Checked	Checked	Checked	Unchecked	Unchecked	Unchecked	Unchecked		Illinois		Psychiatry		Pediatrics		Yes	Other	Child Psych					Yes	Checked	Unchecked	Unchecked	Unchecked		Unchecked	Unchecked	Unchecked	Unchecked	Unchecked	Unchecked		Psychiatry		Psychiatry		Yes	No
77		2020-04-15 15:17:21	MS3		I have completed some of my core rotations but not all of them.		Checked	Unchecked	Unchecked	Unchecked	Unchecked	Unchecked	Unchecked	Unchecked	Unchecked	Unchecked		Illinois		Pediatrics				No							No	Unchecked	Unchecked	Unchecked	Unchecked		Unchecked	Unchecked	Unchecked	Unchecked	Unchecked	Unchecked						No	No
78		2020-04-15 15:19:04	MS3		I have completed some of my core rotations but not all of them.		Unchecked	Checked	Checked	Checked	Checked	Checked	Unchecked	Unchecked	Unchecked	Unchecked		Illinois		Emergency Medicine		Undecided		No							No	Unchecked	Unchecked	Unchecked	Unchecked		Unchecked	Unchecked	Unchecked	Unchecked	Unchecked	Unchecked						Yes	Yes
79		2020-04-15 15:19:48	MS3		I have completed some of my core rotations but not all of them.		Checked	Unchecked	Checked	Checked	Checked	Checked	Checked	Unchecked	Unchecked	Unchecked		Illinois		General Surgery		Internal Medicine		No							Yes	Checked	Unchecked	Unchecked	Unchecked		Unchecked	Unchecked	Unchecked	Unchecked	Unchecked	Unchecked		Surgery		Internal Medicine		No	No
80		2020-04-15 15:19:51	Year Out		I have completed all of my core rotations.		Unchecked	Unchecked	Unchecked	Unchecked	Unchecked	Unchecked	Unchecked	Unchecked	Unchecked	Unchecked		Illinois		Internal Medicine				No							No	Unchecked	Unchecked	Unchecked	Unchecked		Unchecked	Unchecked	Unchecked	Unchecked	Unchecked	Unchecked						Yes	No
81		2020-04-15 15:20:06	MS3		I have completed some of my core rotations but not all of them.		Checked	Checked	Unchecked	Unchecked	Checked	Checked	Checked	Unchecked	Unchecked	Unchecked		Illinois		Emergency Medicine				No							No	Unchecked	Unchecked	Unchecked	Unchecked		Unchecked	Unchecked	Unchecked	Unchecked	Unchecked	Unchecked						No	No
82		2020-04-15 15:24:18	MS3		I have completed some of my core rotations but not all of them.		Checked	Unchecked	Checked	Checked	Checked	Checked	Checked	Unchecked	Unchecked	Unchecked		Illinois		Orthopaedic Surgery				No							No	Unchecked	Unchecked	Unchecked	Unchecked		Unchecked	Unchecked	Unchecked	Unchecked	Unchecked	Unchecked						No	No
83		2020-04-15 15:30:19	MS3		I have completed some of my core rotations but not all of them.		Checked	Checked	Unchecked	Unchecked	Checked	Checked	Checked	Unchecked	Unchecked	Unchecked		Illinois		Orthopaedic Surgery				No							No	Unchecked	Unchecked	Unchecked	Unchecked		Unchecked	Unchecked	Unchecked	Unchecked	Unchecked	Unchecked						No	No
84		2020-04-15 15:34:14	MS3		I have completed some of my core rotations but not all of them.		Checked	Checked	Checked	Checked	Unchecked	Unchecked	Unchecked	Unchecked	Checked	Unchecked		Illinois		Pathology		Internal Medicine		No							No	Unchecked	Unchecked	Unchecked	Unchecked		Unchecked	Unchecked	Unchecked	Unchecked	Unchecked	Unchecked						No	No
85		2020-04-15 15:37:14	MS3		I have completed all of my core rotations.		Unchecked	Unchecked	Unchecked	Unchecked	Unchecked	Unchecked	Unchecked	Unchecked	Unchecked	Unchecked		Illinois		Anesthesiology				No							No	Unchecked	Unchecked	Unchecked	Unchecked		Unchecked	Unchecked	Unchecked	Unchecked	Unchecked	Unchecked						Yes	No
86		2020-04-15 15:40:03	MS3		I have completed some of my core rotations but not all of them.		Checked	Checked	Unchecked	Unchecked	Checked	Checked	Checked	Unchecked	Unchecked	Unchecked		Illinois		Otolaryngology		Neurology		No							No	Unchecked	Unchecked	Unchecked	Unchecked		Unchecked	Unchecked	Unchecked	Unchecked	Unchecked	Unchecked						Yes	No
87		2020-04-15 15:45:04	MS3		I have completed some of my core rotations but not all of them.		Checked	Unchecked	Checked	Checked	Checked	Checked	Checked	Unchecked	Unchecked	Unchecked		Illinois		Internal Medicine		Medicine/Pediatrics		No							Yes	Unchecked	Unchecked	Checked	Unchecked		Unchecked	Unchecked	Checked	Checked	Unchecked	Unchecked		Medicine/Pediatrics		Internal Medicine		No	No
88		2020-04-15 15:48:40	MS3		I have completed some of my core rotations but not all of them.		Checked	Unchecked	Checked	Checked	Checked	Checked	Checked	Unchecked	Unchecked	Unchecked		Illinois		Obstetrics & Gynecology				No							No	Unchecked	Unchecked	Unchecked	Unchecked		Unchecked	Unchecked	Unchecked	Unchecked	Unchecked	Unchecked						Yes	No
89		2020-04-15 15:55:39	MS3		I have completed some of my core rotations but not all of them.		Checked	Unchecked	Checked	Checked	Checked	Unchecked	Checked	Unchecked	Unchecked	Unchecked		Illinois		Emergency Medicine				No							No	Unchecked	Unchecked	Unchecked	Unchecked		Unchecked	Unchecked	Unchecked	Unchecked	Unchecked	Unchecked						No	No
90		2020-04-15 15:59:01	MS3		I have completed some of my core rotations but not all of them.		Checked	Checked	Unchecked	Checked	Checked	Unchecked	Checked	Unchecked	Unchecked	Unchecked		Illinois		Ophthalmology				No							No	Unchecked	Unchecked	Unchecked	Unchecked		Unchecked	Unchecked	Unchecked	Unchecked	Unchecked	Unchecked						No	Yes
91		2020-04-15 16:06:19	MS4		I have completed all of my core rotations.		Unchecked	Unchecked	Unchecked	Unchecked	Unchecked	Unchecked	Unchecked	Unchecked	Unchecked	Unchecked		Illinois		Otolaryngology				No							No	Unchecked	Unchecked	Unchecked	Unchecked		Unchecked	Unchecked	Unchecked	Unchecked	Unchecked	Unchecked						Yes	No
92		2020-04-15 16:08:51	MS3		I have completed some of my core rotations but not all of them.		Checked	Checked	Checked	Checked	Unchecked	Unchecked	Unchecked	Unchecked	Unchecked	Unchecked		Illinois		Plastic Surgery (Integrated)				Yes	Plastic Surgery (Integrated)						No	Unchecked	Unchecked	Unchecked	Unchecked		Unchecked	Unchecked	Unchecked	Unchecked	Unchecked	Unchecked						Yes	Yes
93		2020-04-15 16:34:05	MS3		I have completed some of my core rotations but not all of them.		Checked	Unchecked	Checked	Checked	Checked	Unchecked	Checked	Unchecked	Unchecked	Unchecked		Illinois		Otolaryngology				No							No	Unchecked	Unchecked	Unchecked	Unchecked		Unchecked	Unchecked	Unchecked	Unchecked	Unchecked	Unchecked						No	Yes
94		2020-04-15 17:18:24	MS3		I have completed some of my core rotations but not all of them.		Checked	Checked	Unchecked	Unchecked	Checked	Checked	Checked	Unchecked	Unchecked	Unchecked		Illinois		Urology		General Surgery		No							Yes	Checked	Unchecked	Checked	Unchecked		Checked	Unchecked	Unchecked	Checked	Checked	Unchecked		Urology		Internal Medicine		Yes	Yes
95		2020-04-15 17:40:58	MS3		I have completed all of my core rotations.		Unchecked	Unchecked	Unchecked	Unchecked	Unchecked	Unchecked	Unchecked	Unchecked	Unchecked	Unchecked		New York		Internal Medicine				No							No	Unchecked	Unchecked	Unchecked	Unchecked		Unchecked	Unchecked	Unchecked	Unchecked	Unchecked	Unchecked						No	No
96		2020-04-15 19:32:43	MS3		I have completed some of my core rotations but not all of them.		Unchecked	Checked	Checked	Checked	Checked	Checked	Checked	Unchecked	Unchecked	Unchecked		Illinois		Internal Medicine				No							No	Unchecked	Unchecked	Unchecked	Unchecked		Unchecked	Unchecked	Unchecked	Unchecked	Unchecked	Unchecked						No	No
97		2020-04-15 19:38:21	MS2		I have completed some of my core rotations but not all of them.		Unchecked	Checked	Unchecked	Unchecked	Unchecked	Unchecked	Unchecked	Unchecked	Unchecked	Unchecked		Pennsylvania		Dermatology		Psychiatry		No							No	Unchecked	Unchecked	Unchecked	Unchecked		Unchecked	Unchecked	Unchecked	Unchecked	Unchecked	Unchecked						Yes	Yes
98		2020-04-16 01:55:41	MS3		I have completed some of my core rotations but not all of them.		Unchecked	Checked	Checked	Checked	Checked	Checked	Unchecked	Unchecked	Unchecked	Unchecked		Illinois		Psychiatry		Family Medicine		Yes	Obstetrics & Gynecology						Yes	Checked	Checked	Checked	Unchecked		Checked	Unchecked	Checked	Unchecked	Unchecked	Unchecked		Family Medicine		Psychiatry		Yes	No
99		2020-04-16 07:10:27	MS3		I have completed all of my core rotations.		Unchecked	Unchecked	Unchecked	Unchecked	Unchecked	Unchecked	Unchecked	Unchecked	Unchecked	Unchecked		Vermont		Orthopaedic Surgery				No							No	Unchecked	Unchecked	Unchecked	Unchecked		Unchecked	Unchecked	Unchecked	Unchecked	Unchecked	Unchecked						Yes	No
100		2020-04-16 07:13:35	MS4		I have completed all of my core rotations.		Unchecked	Unchecked	Unchecked	Unchecked	Unchecked	Unchecked	Unchecked	Unchecked	Unchecked	Unchecked		Vermont		Plastic Surgery (Integrated)				No							No	Unchecked	Unchecked	Unchecked	Unchecked		Unchecked	Unchecked	Unchecked	Unchecked	Unchecked	Unchecked						No	No
101		2020-04-16 07:13:45	MS3		I have completed all of my core rotations.		Unchecked	Unchecked	Unchecked	Unchecked	Unchecked	Unchecked	Unchecked	Unchecked	Unchecked	Unchecked		Vermont		Obstetrics & Gynecology		Pediatrics		No							No	Unchecked	Unchecked	Unchecked	Unchecked		Unchecked	Unchecked	Unchecked	Unchecked	Unchecked	Unchecked						No	No
102		2020-04-16 07:34:08	MS4		I have completed all of my core rotations.		Unchecked	Unchecked	Unchecked	Unchecked	Unchecked	Unchecked	Unchecked	Unchecked	Unchecked	Unchecked		Vermont		Pediatrics				No							No	Unchecked	Unchecked	Unchecked	Unchecked		Unchecked	Unchecked	Unchecked	Unchecked	Unchecked	Unchecked						Yes	No
103		2020-04-16 07:39:08	MS3		I have completed all of my core rotations.		Unchecked	Unchecked	Unchecked	Unchecked	Unchecked	Unchecked	Unchecked	Unchecked	Unchecked	Unchecked		Vermont		Pediatrics				No							No	Unchecked	Unchecked	Unchecked	Unchecked		Unchecked	Unchecked	Unchecked	Unchecked	Unchecked	Unchecked						Yes	No
104		2020-04-16 08:15:28	MS3		I have not started my core rotations.		Unchecked	Unchecked	Unchecked	Unchecked	Unchecked	Unchecked	Unchecked	Unchecked	Unchecked	Unchecked		Vermont		Pediatrics				No							No	Unchecked	Unchecked	Unchecked	Unchecked		Unchecked	Unchecked	Unchecked	Unchecked	Unchecked	Unchecked						No	No
105		2020-04-16 08:20:51	MS4		I have completed all of my core rotations.		Unchecked	Unchecked	Unchecked	Unchecked	Unchecked	Unchecked	Unchecked	Unchecked	Unchecked	Unchecked		Vermont		Neurosurgery				No							No	Unchecked	Unchecked	Unchecked	Unchecked		Unchecked	Unchecked	Unchecked	Unchecked	Unchecked	Unchecked						Yes	Yes
106		2020-04-16 08:23:20	MS3		I have completed all of my core rotations.		Unchecked	Unchecked	Unchecked	Unchecked	Unchecked	Unchecked	Unchecked	Unchecked	Unchecked	Unchecked		Vermont		Neurosurgery		Psychiatry		No							No	Unchecked	Unchecked	Unchecked	Unchecked		Unchecked	Unchecked	Unchecked	Unchecked	Unchecked	Unchecked						No	No
107		2020-04-16 08:25:49	MS4		I have completed all of my core rotations.		Unchecked	Unchecked	Unchecked	Unchecked	Unchecked	Unchecked	Unchecked	Unchecked	Unchecked	Unchecked		Vermont		Pediatrics				No							No	Unchecked	Unchecked	Unchecked	Unchecked		Unchecked	Unchecked	Unchecked	Unchecked	Unchecked	Unchecked						Yes	No
108		2020-04-16 08:47:17	MS4		I have completed all of my core rotations.		Unchecked	Unchecked	Unchecked	Unchecked	Unchecked	Unchecked	Unchecked	Unchecked	Unchecked	Unchecked		Vermont		Family Medicine				No							No	Unchecked	Unchecked	Unchecked	Unchecked		Unchecked	Unchecked	Unchecked	Unchecked	Unchecked	Unchecked						Yes	No
109		2020-04-16 08:51:50	MS3		I have completed all of my core rotations.		Unchecked	Unchecked	Unchecked	Unchecked	Unchecked	Unchecked	Unchecked	Unchecked	Unchecked	Unchecked		Vermont		Anesthesiology		Neurology		No							Yes	Checked	Unchecked	Checked	Unchecked		Checked	Unchecked	Checked	Checked	Checked	Unchecked		Anesthesiology		Neurology		No	No
110		2020-04-16 08:52:00	MS4		I have completed all of my core rotations.		Unchecked	Unchecked	Unchecked	Unchecked	Unchecked	Unchecked	Unchecked	Unchecked	Unchecked	Unchecked		Vermont		General Surgery				No							Yes	Checked	Unchecked	Checked	Unchecked		Unchecked	Unchecked	Checked	Checked	Checked	Unchecked		Obstetrics & Gynecology		Anesthesiology		No	No
111		2020-04-16 08:57:54	MS4		I have completed all of my core rotations.		Unchecked	Unchecked	Unchecked	Unchecked	Unchecked	Unchecked	Unchecked	Unchecked	Unchecked	Unchecked		Vermont		Emergency Medicine				Yes	Emergency Medicine		Internal Medicine				No	Unchecked	Unchecked	Unchecked	Unchecked		Unchecked	Unchecked	Unchecked	Unchecked	Unchecked	Unchecked						No	No
112		2020-04-16 09:14:11	MS4		I have completed all of my core rotations.		Unchecked	Unchecked	Unchecked	Unchecked	Unchecked	Unchecked	Unchecked	Unchecked	Unchecked	Unchecked		Vermont		Emergency Medicine				No							No	Unchecked	Unchecked	Unchecked	Unchecked		Unchecked	Unchecked	Unchecked	Unchecked	Unchecked	Unchecked						Yes	Yes
113		2020-04-16 09:14:13	MS4		I have completed all of my core rotations.		Unchecked	Unchecked	Unchecked	Unchecked	Unchecked	Unchecked	Unchecked	Unchecked	Unchecked	Unchecked		Vermont		Internal Medicine				No							No	Unchecked	Unchecked	Unchecked	Unchecked		Unchecked	Unchecked	Unchecked	Unchecked	Unchecked	Unchecked						No	No
114		2020-04-16 09:37:28	MS4		I have completed all of my core rotations.		Unchecked	Unchecked	Unchecked	Unchecked	Unchecked	Unchecked	Unchecked	Unchecked	Unchecked	Unchecked		Vermont		Psychiatry		Internal Medicine		No							Yes	Checked	Unchecked	Unchecked	Unchecked		Unchecked	Unchecked	Unchecked	Unchecked	Unchecked	Unchecked		Psychiatry		Internal Medicine		No	No
115		2020-04-16 09:46:30	MS3		I have completed some of my core rotations but not all of them.		Checked	Checked	Checked	Checked	Unchecked	Unchecked	Unchecked	Unchecked	Unchecked	Unchecked		Illinois		Internal Medicine		Emergency Medicine		No							Yes	Checked	Unchecked	Checked	Unchecked		Checked	Unchecked	Unchecked	Checked	Checked	Unchecked		Internal Medicine		Emergency Medicine		No	Yes
116		2020-04-16 09:48:01	MS3		I have completed all of my core rotations.		Unchecked	Unchecked	Unchecked	Unchecked	Unchecked	Unchecked	Unchecked	Unchecked	Unchecked	Unchecked		Vermont		Psychiatry				No							No	Unchecked	Unchecked	Unchecked	Unchecked		Unchecked	Unchecked	Unchecked	Unchecked	Unchecked	Unchecked						No	No
117		2020-04-16 10:02:22	MS3		I have completed some of my core rotations but not all of them.		Checked	Unchecked	Checked	Checked	Checked	Checked	Checked	Unchecked	Unchecked	Unchecked		Vermont		Anesthesiology		Emergency Medicine		No							Yes	Checked	Unchecked	Checked	Unchecked		Checked	Unchecked	Checked	Unchecked	Unchecked	Unchecked		Anesthesiology		Emergency Medicine		No	No
118		2020-04-16 10:07:36	MS4		I have completed all of my core rotations.		Unchecked	Unchecked	Unchecked	Unchecked	Unchecked	Unchecked	Unchecked	Unchecked	Unchecked	Unchecked		Vermont		Anesthesiology		Obstetrics & Gynecology		No							No	Unchecked	Unchecked	Unchecked	Unchecked		Unchecked	Unchecked	Unchecked	Unchecked	Unchecked	Unchecked						No	No
119		2020-04-16 10:10:38	MS4		I have completed all of my core rotations.		Unchecked	Unchecked	Unchecked	Unchecked	Unchecked	Unchecked	Unchecked	Unchecked	Unchecked	Unchecked		Vermont		Dermatology				No							No	Unchecked	Unchecked	Unchecked	Unchecked		Unchecked	Unchecked	Unchecked	Unchecked	Unchecked	Unchecked						No	No
120		2020-04-16 10:50:07	MS3		I have not started my core rotations.		Unchecked	Unchecked	Unchecked	Unchecked	Unchecked	Unchecked	Unchecked	Unchecked	Unchecked	Unchecked		Vermont		Internal Medicine		Psychiatry		No							No	Unchecked	Unchecked	Unchecked	Unchecked		Unchecked	Unchecked	Unchecked	Unchecked	Unchecked	Unchecked						Yes	No
121		2020-04-16 10:52:02	MS4		I have completed all of my core rotations.		Unchecked	Unchecked	Unchecked	Unchecked	Unchecked	Unchecked	Unchecked	Unchecked	Unchecked	Unchecked		Vermont		Neurology		Child Neurology		No							Yes	Checked	Checked	Unchecked	Unchecked		Unchecked	Unchecked	Unchecked	Unchecked	Unchecked	Unchecked		Neurology		Child Neurology		No	No
122		2020-04-16 11:01:31	MS3		I have completed some of my core rotations but not all of them.		Checked	Checked	Unchecked	Unchecked	Checked	Unchecked	Checked	Unchecked	Unchecked	Unchecked		Illinois		General Surgery		Obstetrics & Gynecology		No							Yes	Checked	Unchecked	Unchecked	Unchecked		Unchecked	Unchecked	Unchecked	Unchecked	Unchecked	Unchecked		Surgery		Obstetrics & Gynecology		No	Yes
123		2020-04-16 11:05:31	MS4		I have completed all of my core rotations.		Unchecked	Unchecked	Unchecked	Unchecked	Unchecked	Unchecked	Unchecked	Unchecked	Unchecked	Unchecked		Vermont		Plastic Surgery (Integrated)				No							No	Unchecked	Unchecked	Unchecked	Unchecked		Unchecked	Unchecked	Unchecked	Unchecked	Unchecked	Unchecked						Yes	No
124		2020-04-16 11:23:45	MS4		I have completed all of my core rotations.		Unchecked	Unchecked	Unchecked	Unchecked	Unchecked	Unchecked	Unchecked	Unchecked	Unchecked	Unchecked		Vermont		Anesthesiology				No							No	Unchecked	Unchecked	Unchecked	Unchecked		Unchecked	Unchecked	Unchecked	Unchecked	Unchecked	Unchecked						Yes	No
125		2020-04-16 11:54:37	MS4		I have completed all of my core rotations.		Unchecked	Unchecked	Unchecked	Unchecked	Unchecked	Unchecked	Unchecked	Unchecked	Unchecked	Unchecked		Vermont		Internal Medicine				No							Yes	Checked	Unchecked	Checked	Unchecked		Checked	Checked	Checked	Unchecked	Checked	Unchecked		Internal Medicine		Surgery		Yes	Yes
126		2020-04-16 12:10:40	MS4		I have completed all of my core rotations.		Unchecked	Unchecked	Unchecked	Unchecked	Unchecked	Unchecked	Unchecked	Unchecked	Unchecked	Unchecked		Vermont		Other	Psych/Peds/Child-Psych	Orthopaedic Surgery		No							Yes	Checked	Checked	Checked	Unchecked		Unchecked	Unchecked	Checked	Checked	Checked	Unchecked		Other	Psych/Peds/Child-Psych	Pediatrics		Yes	Yes
127		2020-04-16 12:34:15	MS3		I have completed all of my core rotations.		Unchecked	Unchecked	Unchecked	Unchecked	Unchecked	Unchecked	Unchecked	Unchecked	Unchecked	Unchecked		Vermont		Emergency Medicine				No							No	Unchecked	Unchecked	Unchecked	Unchecked		Unchecked	Unchecked	Unchecked	Unchecked	Unchecked	Unchecked						No	No
128		2020-04-16 13:23:53	MS3		I have completed all of my core rotations.		Unchecked	Unchecked	Unchecked	Unchecked	Unchecked	Unchecked	Unchecked	Unchecked	Unchecked	Unchecked		New York		Orthopaedic Surgery				No							No	Unchecked	Unchecked	Unchecked	Unchecked		Unchecked	Unchecked	Unchecked	Unchecked	Unchecked	Unchecked						No	Yes
129		2020-04-16 13:24:10	MS3		I have completed all of my core rotations.		Unchecked	Unchecked	Unchecked	Unchecked	Unchecked	Unchecked	Unchecked	Unchecked	Unchecked	Unchecked		New York		General Surgery				No							No	Unchecked	Unchecked	Unchecked	Unchecked		Unchecked	Unchecked	Unchecked	Unchecked	Unchecked	Unchecked						No	Yes
130		2020-04-16 13:24:12	MS3		I have completed some of my core rotations but not all of them.		Checked	Checked	Checked	Checked	Checked	Unchecked	Checked	Unchecked	Unchecked	Unchecked		New York		Anesthesiology				No							No	Unchecked	Unchecked	Unchecked	Unchecked		Unchecked	Unchecked	Unchecked	Unchecked	Unchecked	Unchecked						Yes	No
131		2020-04-16 13:24:31	MS3		I have completed all of my core rotations.		Unchecked	Unchecked	Unchecked	Unchecked	Unchecked	Unchecked	Unchecked	Unchecked	Unchecked	Unchecked		New York		Internal Medicine		Emergency Medicine		No							No	Unchecked	Unchecked	Unchecked	Unchecked		Unchecked	Unchecked	Unchecked	Unchecked	Unchecked	Unchecked						No	No
132		2020-04-16 13:24:41	MS3		I have completed all of my core rotations.		Unchecked	Unchecked	Unchecked	Unchecked	Unchecked	Unchecked	Unchecked	Unchecked	Unchecked	Unchecked		New York		Internal Medicine				No							No	Unchecked	Unchecked	Unchecked	Unchecked		Unchecked	Unchecked	Unchecked	Unchecked	Unchecked	Unchecked						Yes	No
133		2020-04-16 13:24:42	MS3		I have completed all of my core rotations.		Unchecked	Unchecked	Unchecked	Unchecked	Unchecked	Unchecked	Unchecked	Unchecked	Unchecked	Unchecked		New York		Pediatrics				No							No	Unchecked	Unchecked	Unchecked	Unchecked		Unchecked	Unchecked	Unchecked	Unchecked	Unchecked	Unchecked						No	No
134		2020-04-16 13:24:48	MS3		I have completed all of my core rotations.		Unchecked	Unchecked	Unchecked	Unchecked	Unchecked	Unchecked	Unchecked	Unchecked	Unchecked	Unchecked		New York		Pediatrics				No							No	Unchecked	Unchecked	Unchecked	Unchecked		Unchecked	Unchecked	Unchecked	Unchecked	Unchecked	Unchecked						No	No
135		2020-04-16 13:24:49	MS3		I have completed all of my core rotations.		Unchecked	Unchecked	Unchecked	Unchecked	Unchecked	Unchecked	Unchecked	Unchecked	Unchecked	Unchecked		New York		Internal Medicine				No							No	Unchecked	Unchecked	Unchecked	Unchecked		Unchecked	Unchecked	Unchecked	Unchecked	Unchecked	Unchecked						Yes	No
136		2020-04-16 13:25:13	MS3		I have completed all of my core rotations.		Unchecked	Unchecked	Unchecked	Unchecked	Unchecked	Unchecked	Unchecked	Unchecked	Unchecked	Unchecked		New York		Internal Medicine				No							No	Unchecked	Unchecked	Unchecked	Unchecked		Unchecked	Unchecked	Unchecked	Unchecked	Unchecked	Unchecked						No	No
137		2020-04-16 13:25:14	MS3		I have completed all of my core rotations.		Unchecked	Unchecked	Unchecked	Unchecked	Unchecked	Unchecked	Unchecked	Unchecked	Unchecked	Unchecked		New York		Dermatology				No							No	Unchecked	Unchecked	Unchecked	Unchecked		Unchecked	Unchecked	Unchecked	Unchecked	Unchecked	Unchecked						Yes	No
138		2020-04-16 13:25:14	MS3		I have completed all of my core rotations.		Unchecked	Unchecked	Unchecked	Unchecked	Unchecked	Unchecked	Unchecked	Unchecked	Unchecked	Unchecked		New York		Anesthesiology				No							No	Unchecked	Unchecked	Unchecked	Unchecked		Unchecked	Unchecked	Unchecked	Unchecked	Unchecked	Unchecked						Yes	No
139		2020-04-16 13:25:15	MS3		I have completed all of my core rotations.		Unchecked	Unchecked	Unchecked	Unchecked	Unchecked	Unchecked	Unchecked	Unchecked	Unchecked	Unchecked		New York		Radiology (Diagnostic)		General Surgery		Yes	Pathology						Yes	Checked	Checked	Checked	Unchecked		Checked	Unchecked	Checked	Checked	Checked	Unchecked		Radiology (Diagnostic)		Surgery		No	No
140		2020-04-16 13:25:24	MS1		I have not started my core rotations.		Unchecked	Unchecked	Unchecked	Unchecked	Unchecked	Unchecked	Unchecked	Unchecked	Unchecked	Unchecked		New York		Internal Medicine		Medicine/Pediatrics		No							No	Unchecked	Unchecked	Unchecked	Unchecked		Unchecked	Unchecked	Unchecked	Unchecked	Unchecked	Unchecked						No	No
141		2020-04-16 13:25:35	MS3		I have completed all of my core rotations.		Unchecked	Unchecked	Unchecked	Unchecked	Unchecked	Unchecked	Unchecked	Unchecked	Unchecked	Unchecked		New York		Pediatrics		Emergency Medicine		No							Yes	Checked	Unchecked	Unchecked	Unchecked		Unchecked	Unchecked	Unchecked	Unchecked	Unchecked	Unchecked		Pediatrics		Emergency Medicine		Yes	Yes
142		2020-04-16 13:26:15	MS2		I have completed some of my core rotations but not all of them.		Unchecked	Unchecked	Checked	Checked	Unchecked	Unchecked	Unchecked	Unchecked	Unchecked	Unchecked		New York		Neurology		Plastic Surgery (Integrated)		No							Yes	Checked	Unchecked	Unchecked	Unchecked		Unchecked	Unchecked	Unchecked	Unchecked	Unchecked	Unchecked		Neurology		Plastic Surgery (Integrated)		Yes	Yes
143		2020-04-16 13:25:51	MS2		I have completed some of my core rotations but not all of them.		Unchecked	Unchecked	Unchecked	Checked	Checked	Unchecked	Unchecked	Unchecked	Unchecked	Unchecked		New York		Anesthesiology		Internal Medicine		No							No	Unchecked	Unchecked	Unchecked	Unchecked		Unchecked	Unchecked	Unchecked	Unchecked	Unchecked	Unchecked						Yes	No
144		2020-04-16 13:26:03	MS2		I have completed some of my core rotations but not all of them.		Unchecked	Unchecked	Unchecked	Checked	Checked	Unchecked	Unchecked	Unchecked	Unchecked	Unchecked		New York		Emergency Medicine		Psychiatry		No							Yes	Checked	Checked	Unchecked	Unchecked		Unchecked	Unchecked	Unchecked	Unchecked	Unchecked	Unchecked		Psychiatry		Emergency Medicine		Yes	No
145		2020-04-16 13:26:28	MS2		I have completed some of my core rotations but not all of them.		Unchecked	Unchecked	Unchecked	Unchecked	Unchecked	Unchecked	Checked	Unchecked	Unchecked	Unchecked		New York		Orthopaedic Surgery		Undecided		No							Yes	Checked	Unchecked	Checked	Unchecked		Checked	Unchecked	Checked	Checked	Unchecked	Unchecked				Family Medicine		No	No
146		2020-04-16 13:26:15	MS3		I have completed all of my core rotations.		Unchecked	Unchecked	Unchecked	Unchecked	Unchecked	Unchecked	Unchecked	Unchecked	Unchecked	Unchecked		New York		Internal Medicine		Psychiatry		No							No	Unchecked	Unchecked	Unchecked	Unchecked		Unchecked	Unchecked	Unchecked	Unchecked	Unchecked	Unchecked						No	No
147		2020-04-16 13:26:22	MS2		I have completed some of my core rotations but not all of them.		Unchecked	Unchecked	Unchecked	Unchecked	Checked	Checked	Unchecked	Unchecked	Unchecked	Unchecked		New York		Orthopaedic Surgery		Plastic Surgery (Integrated)		No							No	Unchecked	Unchecked	Unchecked	Unchecked		Unchecked	Unchecked	Unchecked	Unchecked	Unchecked	Unchecked						No	No
148		2020-04-16 13:26:55	MS2		I have completed some of my core rotations but not all of them.		Unchecked	Unchecked	Checked	Checked	Unchecked	Unchecked	Unchecked	Unchecked	Unchecked	Unchecked		New York		Internal Medicine		Anesthesiology		No							No	Unchecked	Unchecked	Unchecked	Unchecked		Unchecked	Unchecked	Unchecked	Unchecked	Unchecked	Unchecked						Yes	No
149		2020-04-16 13:26:57	MS3		I have completed all of my core rotations.		Unchecked	Unchecked	Unchecked	Unchecked	Unchecked	Unchecked	Unchecked	Unchecked	Unchecked	Unchecked		New York		Child Neurology		Pediatrics		No							No	Unchecked	Unchecked	Unchecked	Unchecked		Unchecked	Unchecked	Unchecked	Unchecked	Unchecked	Unchecked						No	No
150		2020-04-16 13:27:24	MS1		I have not started my core rotations.		Unchecked	Unchecked	Unchecked	Unchecked	Unchecked	Unchecked	Unchecked	Unchecked	Unchecked	Unchecked		New York		Neurosurgery		General Surgery		No							No	Unchecked	Unchecked	Unchecked	Unchecked		Unchecked	Unchecked	Unchecked	Unchecked	Unchecked	Unchecked						Yes	No
151		2020-04-16 13:27:41	MS3		I have completed some of my core rotations but not all of them.		Checked	Checked	Checked	Checked	Unchecked	Checked	Checked	Unchecked	Unchecked	Unchecked		New York		Internal Medicine				Yes	Physical Medicine & Rehabilitation		Pathology		Radiology (Diagnostic)		No	Unchecked	Unchecked	Unchecked	Unchecked		Unchecked	Unchecked	Unchecked	Unchecked	Unchecked	Unchecked						Yes	No
152		2020-04-16 13:27:55	MS4		I have completed all of my core rotations.		Unchecked	Unchecked	Unchecked	Unchecked	Unchecked	Unchecked	Unchecked	Unchecked	Unchecked	Unchecked		Vermont		Emergency Medicine		Neurology		No							No	Unchecked	Unchecked	Unchecked	Unchecked		Unchecked	Unchecked	Unchecked	Unchecked	Unchecked	Unchecked						No	No
153		2020-04-16 13:28:12	PhD part of MD-PhD		I have completed some of my core rotations but not all of them.		Unchecked	Checked	Unchecked	Unchecked	Checked	Unchecked	Unchecked	Unchecked	Unchecked	Unchecked		New York		Internal Medicine				No							No	Unchecked	Unchecked	Unchecked	Unchecked		Unchecked	Unchecked	Unchecked	Unchecked	Unchecked	Unchecked						No	No
154		2020-04-16 13:28:15	MS2		I have completed some of my core rotations but not all of them.		Unchecked	Unchecked	Unchecked	Unchecked	Checked	Unchecked	Checked	Unchecked	Unchecked	Unchecked		New York		Psychiatry		Medicine/Pediatrics		No							No	Unchecked	Unchecked	Unchecked	Unchecked		Unchecked	Unchecked	Unchecked	Unchecked	Unchecked	Unchecked						No	No
155		2020-04-16 13:29:23	MS3		I have completed all of my core rotations.		Unchecked	Unchecked	Unchecked	Unchecked	Unchecked	Unchecked	Unchecked	Unchecked	Unchecked	Unchecked		New York		Obstetrics & Gynecology				No							No	Unchecked	Unchecked	Unchecked	Unchecked		Unchecked	Unchecked	Unchecked	Unchecked	Unchecked	Unchecked						Yes	No
156		2020-04-16 13:29:53	MS1		I have not started my core rotations.		Unchecked	Unchecked	Unchecked	Unchecked	Unchecked	Unchecked	Unchecked	Unchecked	Unchecked	Unchecked		New York		Orthopaedic Surgery		Interventional Radiology (Integrated)		No							No	Unchecked	Unchecked	Unchecked	Unchecked		Unchecked	Unchecked	Unchecked	Unchecked	Unchecked	Unchecked						No	Yes
157		2020-04-16 13:29:58	MS2		I have completed some of my core rotations but not all of them.		Checked	Unchecked	Unchecked	Unchecked	Unchecked	Unchecked	Unchecked	Unchecked	Unchecked	Unchecked		New York		Psychiatry				No							Yes	Checked	Checked	Unchecked	Unchecked		Unchecked	Unchecked	Unchecked	Unchecked	Unchecked	Unchecked						Yes	Yes
158		2020-04-16 13:31:11	MS1		I have not started my core rotations.		Unchecked	Unchecked	Unchecked	Unchecked	Unchecked	Unchecked	Unchecked	Unchecked	Unchecked	Unchecked		New York		Internal Medicine		Medicine/Pediatrics		No							No	Unchecked	Unchecked	Unchecked	Unchecked		Unchecked	Unchecked	Unchecked	Unchecked	Unchecked	Unchecked						No	Yes
159		2020-04-16 13:31:14	MS2		I have completed some of my core rotations but not all of them.		Checked	Unchecked	Unchecked	Unchecked	Unchecked	Unchecked	Unchecked	Unchecked	Unchecked	Unchecked		New York		Pediatrics		Interventional Radiology (Integrated)		No							No	Unchecked	Unchecked	Unchecked	Unchecked		Unchecked	Unchecked	Unchecked	Unchecked	Unchecked	Unchecked						No	No
160		2020-04-16 13:31:16	PhD part of MD-PhD		I have completed all of my core rotations.		Unchecked	Unchecked	Unchecked	Unchecked	Unchecked	Unchecked	Unchecked	Unchecked	Unchecked	Unchecked		New York		Dermatology				Yes	Internal Medicine		Dermatology				No	Unchecked	Unchecked	Unchecked	Unchecked		Unchecked	Unchecked	Unchecked	Unchecked	Unchecked	Unchecked						No	No
161		2020-04-16 13:31:22	MS3		I have completed all of my core rotations.		Unchecked	Unchecked	Unchecked	Unchecked	Unchecked	Unchecked	Unchecked	Unchecked	Unchecked	Unchecked		New York		Obstetrics & Gynecology				No							No	Unchecked	Unchecked	Unchecked	Unchecked		Unchecked	Unchecked	Unchecked	Unchecked	Unchecked	Unchecked						Yes	No
162		2020-04-16 13:31:25	MS1		I have not started my core rotations.		Unchecked	Unchecked	Unchecked	Unchecked	Unchecked	Unchecked	Unchecked	Unchecked	Unchecked	Unchecked		New York		Physical Medicine & Rehabilitation		Orthopaedic Surgery		No							No	Unchecked	Unchecked	Unchecked	Unchecked		Unchecked	Unchecked	Unchecked	Unchecked	Unchecked	Unchecked						No	No
163		2020-04-16 13:32:55	MS1		I have not started my core rotations.		Unchecked	Unchecked	Unchecked	Unchecked	Unchecked	Unchecked	Unchecked	Unchecked	Unchecked	Unchecked		New York		Internal Medicine				No							No	Unchecked	Unchecked	Unchecked	Unchecked		Unchecked	Unchecked	Unchecked	Unchecked	Unchecked	Unchecked						No	No
164		2020-04-16 13:33:03	MS3		I have completed all of my core rotations.		Unchecked	Unchecked	Unchecked	Unchecked	Unchecked	Unchecked	Unchecked	Unchecked	Unchecked	Unchecked		New York		Obstetrics & Gynecology				No							No	Unchecked	Unchecked	Unchecked	Unchecked		Unchecked	Unchecked	Unchecked	Unchecked	Unchecked	Unchecked						Yes	No
165		2020-04-16 13:33:17	MS1		I have not started my core rotations.		Unchecked	Unchecked	Unchecked	Unchecked	Unchecked	Unchecked	Unchecked	Unchecked	Unchecked	Unchecked		New York		Neurosurgery		Otolaryngology		No							No	Unchecked	Unchecked	Unchecked	Unchecked		Unchecked	Unchecked	Unchecked	Unchecked	Unchecked	Unchecked						No	Yes
166		2020-04-16 13:34:15	MS3		I have completed all of my core rotations.		Unchecked	Unchecked	Unchecked	Unchecked	Unchecked	Unchecked	Unchecked	Unchecked	Unchecked	Unchecked		New York		Internal Medicine				No							No	Unchecked	Unchecked	Unchecked	Unchecked		Unchecked	Unchecked	Unchecked	Unchecked	Unchecked	Unchecked						Yes	No
167		2020-04-16 13:34:26	MS1		I have not started my core rotations.		Unchecked	Unchecked	Unchecked	Unchecked	Unchecked	Unchecked	Unchecked	Unchecked	Unchecked	Unchecked		New York		Internal Medicine		Emergency Medicine		No							No	Unchecked	Unchecked	Unchecked	Unchecked		Unchecked	Unchecked	Unchecked	Unchecked	Unchecked	Unchecked						No	No
168		2020-04-16 13:35:10	MS3		I have completed some of my core rotations but not all of them.		Checked	Checked	Unchecked	Checked	Unchecked	Unchecked	Unchecked	Unchecked	Unchecked	Unchecked		New York		Pediatrics				No							No	Unchecked	Unchecked	Unchecked	Unchecked		Unchecked	Unchecked	Unchecked	Unchecked	Unchecked	Unchecked						Yes	Yes
169		2020-04-16 13:36:36	PhD part of MD-PhD		I have completed some of my core rotations but not all of them.		Unchecked	Checked	Unchecked	Unchecked	Unchecked	Unchecked	Unchecked	Unchecked	Unchecked	Unchecked		New York		Pathology				Yes	Pathology						No	Unchecked	Unchecked	Unchecked	Unchecked		Unchecked	Unchecked	Unchecked	Unchecked	Unchecked	Unchecked						Yes	No
170		2020-04-16 13:37:46	MS3		I have completed all of my core rotations.		Unchecked	Unchecked	Unchecked	Unchecked	Unchecked	Unchecked	Unchecked	Unchecked	Unchecked	Unchecked		New York		Anesthesiology				No							No	Unchecked	Unchecked	Unchecked	Unchecked		Unchecked	Unchecked	Unchecked	Unchecked	Unchecked	Unchecked						Yes	No
171		2020-04-16 13:37:48	MS3		I have completed all of my core rotations.		Unchecked	Unchecked	Unchecked	Unchecked	Unchecked	Unchecked	Unchecked	Unchecked	Unchecked	Unchecked		New York		Internal Medicine				No							No	Unchecked	Unchecked	Unchecked	Unchecked		Unchecked	Unchecked	Unchecked	Unchecked	Unchecked	Unchecked						No	No
172		2020-04-16 13:38:10	MS1		I have not started my core rotations.		Unchecked	Unchecked	Unchecked	Unchecked	Unchecked	Unchecked	Unchecked	Unchecked	Unchecked	Unchecked		New York		Otolaryngology				No							No	Unchecked	Unchecked	Unchecked	Unchecked		Unchecked	Unchecked	Unchecked	Unchecked	Unchecked	Unchecked						No	No
173		2020-04-16 13:39:26	MS3		I have completed all of my core rotations.		Unchecked	Unchecked	Unchecked	Unchecked	Unchecked	Unchecked	Unchecked	Unchecked	Unchecked	Unchecked		New York		Otolaryngology				No							No	Unchecked	Unchecked	Unchecked	Unchecked		Unchecked	Unchecked	Unchecked	Unchecked	Unchecked	Unchecked						No	No
174		2020-04-16 13:42:18	MS1		I have not started my core rotations.		Unchecked	Unchecked	Unchecked	Unchecked	Unchecked	Unchecked	Unchecked	Unchecked	Unchecked	Unchecked		New York		General Surgery		Plastic Surgery (Integrated)		No							No	Unchecked	Unchecked	Unchecked	Unchecked		Unchecked	Unchecked	Unchecked	Unchecked	Unchecked	Unchecked						No	No
175		2020-04-16 13:44:07	MS3		I have completed all of my core rotations.		Unchecked	Unchecked	Unchecked	Unchecked	Unchecked	Unchecked	Unchecked	Unchecked	Unchecked	Unchecked		New York		Internal Medicine				No							No	Unchecked	Unchecked	Unchecked	Unchecked		Unchecked	Unchecked	Unchecked	Unchecked	Unchecked	Unchecked						No	No
176		2020-04-16 13:44:17	MS3		I have completed some of my core rotations but not all of them.		Checked	Checked	Checked	Checked	Unchecked	Checked	Checked	Unchecked	Unchecked	Unchecked		New York		Child Neurology				No							No	Unchecked	Unchecked	Unchecked	Unchecked		Unchecked	Unchecked	Unchecked	Unchecked	Unchecked	Unchecked						Yes	No
177		2020-04-16 13:46:29	MS3		I have completed all of my core rotations.		Unchecked	Unchecked	Unchecked	Unchecked	Unchecked	Unchecked	Unchecked	Unchecked	Unchecked	Unchecked		New York		Internal Medicine				No							No	Unchecked	Unchecked	Unchecked	Unchecked		Unchecked	Unchecked	Unchecked	Unchecked	Unchecked	Unchecked						No	No
178		2020-04-16 13:47:13	MS1		I have not started my core rotations.		Unchecked	Unchecked	Unchecked	Unchecked	Unchecked	Unchecked	Unchecked	Unchecked	Unchecked	Unchecked		New York		Pediatrics		Psychiatry		No							No	Unchecked	Unchecked	Unchecked	Unchecked		Unchecked	Unchecked	Unchecked	Unchecked	Unchecked	Unchecked						No	No
179		[not completed]	MS3		I have completed all of my core rotations.		Unchecked	Unchecked	Unchecked	Unchecked	Unchecked	Unchecked	Unchecked	Unchecked	Unchecked	Unchecked		New York		Pediatrics				No							Yes	Unchecked	Unchecked	Checked	Unchecked		Unchecked	Unchecked	Checked	Unchecked	Checked	Unchecked						Yes	No
180		2020-04-16 13:49:51	MS2		I have not started my core rotations.		Unchecked	Unchecked	Unchecked	Unchecked	Unchecked	Unchecked	Unchecked	Unchecked	Unchecked	Unchecked		New York		Orthopaedic Surgery				No							No	Unchecked	Unchecked	Unchecked	Unchecked		Unchecked	Unchecked	Unchecked	Unchecked	Unchecked	Unchecked						Yes	No
181		2020-04-16 13:52:25	MS1		I have not started my core rotations.		Unchecked	Unchecked	Unchecked	Unchecked	Unchecked	Unchecked	Unchecked	Unchecked	Unchecked	Unchecked		New York		Pediatrics		Otolaryngology		No							No	Unchecked	Unchecked	Unchecked	Unchecked		Unchecked	Unchecked	Unchecked	Unchecked	Unchecked	Unchecked						No	No
182		2020-04-16 13:52:39	MS3		I have completed all of my core rotations.		Unchecked	Unchecked	Unchecked	Unchecked	Unchecked	Unchecked	Unchecked	Unchecked	Unchecked	Unchecked		Oregon		Obstetrics & Gynecology		Anesthesiology		No							Yes	Checked	Unchecked	Checked	Unchecked		Unchecked	Checked	Checked	Unchecked	Checked	Unchecked		Obstetrics & Gynecology		Anesthesiology		Yes	No
183		2020-04-16 13:55:08	MS2		I have completed some of my core rotations but not all of them.		Checked	Unchecked	Unchecked	Unchecked	Unchecked	Unchecked	Unchecked	Unchecked	Unchecked	Unchecked		New York		Internal Medicine		Family Medicine		Yes	Radiology (Diagnostic)						No	Unchecked	Unchecked	Unchecked	Unchecked		Unchecked	Unchecked	Unchecked	Unchecked	Unchecked	Unchecked						Yes	No
184		2020-04-16 13:55:50	MS2		I have completed some of my core rotations but not all of them.		Unchecked	Unchecked	Checked	Unchecked	Unchecked	Unchecked	Unchecked	Unchecked	Unchecked	Unchecked		New York		Internal Medicine		Emergency Medicine		Yes	Anesthesiology						Yes	Unchecked	Checked	Unchecked	Checked	Seeing how awful it is to be an emergency physician now, I am deterred from the specialty. Same for Anesthesia	Unchecked	Unchecked	Unchecked	Unchecked	Unchecked	Unchecked		Internal Medicine		Emergency Medicine		No	No
185		2020-04-16 13:56:52	PhD part of MD-PhD		I have completed some of my core rotations but not all of them.		Checked	Unchecked	Unchecked	Unchecked	Unchecked	Unchecked	Unchecked	Unchecked	Unchecked	Unchecked		New York		Internal Medicine		Radiation Oncology		No							No	Unchecked	Unchecked	Unchecked	Unchecked		Unchecked	Unchecked	Unchecked	Unchecked	Unchecked	Unchecked						Yes	Yes
186		2020-04-16 13:58:33	MS3		I have completed all of my core rotations.		Unchecked	Unchecked	Unchecked	Unchecked	Unchecked	Unchecked	Unchecked	Unchecked	Unchecked	Unchecked		New York		Medicine/Pediatrics		Pediatrics		No							No	Unchecked	Unchecked	Unchecked	Unchecked		Unchecked	Unchecked	Unchecked	Unchecked	Unchecked	Unchecked						No	No
187		2020-04-16 14:01:54	PhD part of MD-PhD		I have completed some of my core rotations but not all of them.		Unchecked	Unchecked	Unchecked	Checked	Checked	Unchecked	Unchecked	Unchecked	Checked	Unchecked		New York		Pathology		Psychiatry		No							No	Unchecked	Unchecked	Unchecked	Unchecked		Unchecked	Unchecked	Unchecked	Unchecked	Unchecked	Unchecked						No	No
188		2020-04-16 14:01:56	MS2		I have completed some of my core rotations but not all of them.		Unchecked	Unchecked	Unchecked	Unchecked	Checked	Checked	Unchecked	Unchecked	Unchecked	Unchecked		New York		Internal Medicine		Family Medicine		No							No	Unchecked	Unchecked	Unchecked	Unchecked		Unchecked	Unchecked	Unchecked	Unchecked	Unchecked	Unchecked						Yes	No
189		2020-04-16 14:02:54	MS3		I have completed all of my core rotations.		Unchecked	Unchecked	Unchecked	Unchecked	Unchecked	Unchecked	Unchecked	Unchecked	Unchecked	Unchecked		New York		Neurology		Internal Medicine		No							No	Unchecked	Unchecked	Unchecked	Unchecked		Unchecked	Unchecked	Unchecked	Unchecked	Unchecked	Unchecked						No	No
190		[not completed]	MS3		I have completed all of my core rotations.		Unchecked	Unchecked	Unchecked	Unchecked	Unchecked	Unchecked	Unchecked	Unchecked	Unchecked	Unchecked		New York		Orthopaedic Surgery				No							Yes	Checked	Unchecked	Unchecked	Unchecked		Unchecked	Unchecked	Unchecked	Unchecked	Unchecked	Unchecked		Orthopaedic Surgery				Yes	No
191		2020-04-16 14:06:36	MS3		I have completed all of my core rotations.		Unchecked	Unchecked	Unchecked	Unchecked	Unchecked	Unchecked	Unchecked	Unchecked	Unchecked	Unchecked		New York		Urology				No							No	Unchecked	Unchecked	Unchecked	Unchecked		Unchecked	Unchecked	Unchecked	Unchecked	Unchecked	Unchecked						No	Yes
192		2020-04-16 14:09:22	MS1		I have not started my core rotations.		Unchecked	Unchecked	Unchecked	Unchecked	Unchecked	Unchecked	Unchecked	Unchecked	Unchecked	Unchecked		New York		General Surgery		Internal Medicine		No							Yes	Checked	Checked	Unchecked	Unchecked		Unchecked	Unchecked	Unchecked	Unchecked	Unchecked	Unchecked		Surgery		Internal Medicine		No	Yes
193		2020-04-16 14:10:55	MS3		I have completed all of my core rotations.		Unchecked	Unchecked	Unchecked	Unchecked	Unchecked	Unchecked	Unchecked	Unchecked	Unchecked	Unchecked		New York		Internal Medicine		Obstetrics & Gynecology		No							No	Unchecked	Unchecked	Unchecked	Unchecked		Unchecked	Unchecked	Unchecked	Unchecked	Unchecked	Unchecked						Yes	No
194		2020-04-16 14:28:54	MS3		I have completed some of my core rotations but not all of them.		Checked	Checked	Unchecked	Checked	Checked	Unchecked	Unchecked	Unchecked	Unchecked	Unchecked		New York		Psychiatry				No							No	Unchecked	Unchecked	Unchecked	Unchecked		Unchecked	Unchecked	Unchecked	Unchecked	Unchecked	Unchecked						No	No
195		2020-04-16 14:29:46	MS3		I have completed all of my core rotations.		Unchecked	Unchecked	Unchecked	Unchecked	Unchecked	Unchecked	Unchecked	Unchecked	Unchecked	Unchecked		New York		Internal Medicine				No							No	Unchecked	Unchecked	Unchecked	Unchecked		Unchecked	Unchecked	Unchecked	Unchecked	Unchecked	Unchecked						No	No
196		2020-04-16 14:34:33	MS2		I have completed some of my core rotations but not all of them.		Unchecked	Unchecked	Unchecked	Unchecked	Checked	Unchecked	Unchecked	Unchecked	Unchecked	Unchecked		New York		Otolaryngology		General Surgery		No							No	Unchecked	Unchecked	Unchecked	Unchecked		Unchecked	Unchecked	Unchecked	Unchecked	Unchecked	Unchecked						Yes	No
197		2020-04-16 14:46:40	MS2		I have completed some of my core rotations but not all of them.		Checked	Unchecked	Unchecked	Unchecked	Unchecked	Unchecked	Unchecked	Unchecked	Unchecked	Unchecked		New York		Physical Medicine & Rehabilitation		Internal Medicine		No							Yes	Checked	Unchecked	Unchecked	Unchecked		Unchecked	Unchecked	Unchecked	Unchecked	Unchecked	Unchecked		Internal Medicine		Emergency Medicine		No	No
198		2020-04-16 15:06:35	MS1		I have not started my core rotations.		Unchecked	Unchecked	Unchecked	Unchecked	Unchecked	Unchecked	Unchecked	Unchecked	Unchecked	Unchecked		New York		Urology		Emergency Medicine		No							No	Unchecked	Unchecked	Unchecked	Unchecked		Unchecked	Unchecked	Unchecked	Unchecked	Unchecked	Unchecked						No	No
199		2020-04-16 15:11:05	MS1		I have not started my core rotations.		Unchecked	Unchecked	Unchecked	Unchecked	Unchecked	Unchecked	Unchecked	Unchecked	Unchecked	Unchecked		New York		Neurology		Internal Medicine		No							No	Unchecked	Unchecked	Unchecked	Unchecked		Unchecked	Unchecked	Unchecked	Unchecked	Unchecked	Unchecked						No	No
200		2020-04-16 15:13:54	MS1		I have not started my core rotations.		Unchecked	Unchecked	Unchecked	Unchecked	Unchecked	Unchecked	Unchecked	Unchecked	Unchecked	Unchecked		New York		General Surgery				No							No	Unchecked	Unchecked	Unchecked	Unchecked		Unchecked	Unchecked	Unchecked	Unchecked	Unchecked	Unchecked						No	No
201		2020-04-16 15:22:03	MS2		I have completed some of my core rotations but not all of them.		Unchecked	Unchecked	Checked	Unchecked	Checked	Unchecked	Unchecked	Unchecked	Unchecked	Unchecked		New York		Physical Medicine & Rehabilitation		Neurology		No							No	Unchecked	Unchecked	Unchecked	Unchecked		Unchecked	Unchecked	Unchecked	Unchecked	Unchecked	Unchecked						Yes	No
202		2020-04-16 15:26:07	MS1		I have not started my core rotations.		Unchecked	Unchecked	Unchecked	Unchecked	Unchecked	Unchecked	Unchecked	Unchecked	Unchecked	Unchecked		New York		Family Medicine		Pediatrics		No							No	Unchecked	Unchecked	Unchecked	Unchecked		Unchecked	Unchecked	Unchecked	Unchecked	Unchecked	Unchecked						Yes	No
203		2020-04-16 15:27:20	MS4		I have completed some of my core rotations but not all of them.		Checked	Checked	Checked	Unchecked	Checked	Checked	Checked	Unchecked	Unchecked	Unchecked		Vermont		Emergency Medicine				No							No	Unchecked	Unchecked	Unchecked	Unchecked		Unchecked	Unchecked	Unchecked	Unchecked	Unchecked	Unchecked						No	No
204		2020-04-16 15:29:06	MS3		I have completed all of my core rotations.		Unchecked	Unchecked	Unchecked	Unchecked	Unchecked	Unchecked	Unchecked	Unchecked	Unchecked	Unchecked		New York		Psychiatry				Yes	Other	Research in psychiatry					No	Unchecked	Unchecked	Unchecked	Unchecked		Unchecked	Unchecked	Unchecked	Unchecked	Unchecked	Unchecked						No	No
205		2020-04-16 15:38:36	MS3		I have completed some of my core rotations but not all of them.		Unchecked	Checked	Checked	Checked	Checked	Checked	Checked	Unchecked	Unchecked	Unchecked		Pennsylvania		Pediatrics				Yes	Ophthalmology						No	Unchecked	Unchecked	Unchecked	Unchecked		Unchecked	Unchecked	Unchecked	Unchecked	Unchecked	Unchecked						Yes	No
206		2020-04-16 15:39:54	MS3		I have completed all of my core rotations.		Unchecked	Unchecked	Unchecked	Unchecked	Unchecked	Unchecked	Unchecked	Unchecked	Unchecked	Unchecked		New York		Emergency Medicine				No							No	Unchecked	Unchecked	Unchecked	Unchecked		Unchecked	Unchecked	Unchecked	Unchecked	Unchecked	Unchecked						No	No
207		2020-04-16 15:42:48	MS3		I have completed all of my core rotations.		Unchecked	Unchecked	Unchecked	Unchecked	Unchecked	Unchecked	Unchecked	Unchecked	Unchecked	Unchecked		New York		Plastic Surgery (Integrated)				No							No	Unchecked	Unchecked	Unchecked	Unchecked		Unchecked	Unchecked	Unchecked	Unchecked	Unchecked	Unchecked						Yes	Yes
208		2020-04-16 15:48:43	MS2		I have completed some of my core rotations but not all of them.		Unchecked	Checked	Unchecked	Unchecked	Unchecked	Unchecked	Unchecked	Unchecked	Unchecked	Unchecked		New York		Internal Medicine		Otolaryngology		No							No	Unchecked	Unchecked	Unchecked	Unchecked		Unchecked	Unchecked	Unchecked	Unchecked	Unchecked	Unchecked						No	No
209		2020-04-16 16:03:17	MS3		I have completed all of my core rotations.		Unchecked	Unchecked	Unchecked	Unchecked	Unchecked	Unchecked	Unchecked	Unchecked	Unchecked	Unchecked		New York		Orthopaedic Surgery				No							No	Unchecked	Unchecked	Unchecked	Unchecked		Unchecked	Unchecked	Unchecked	Unchecked	Unchecked	Unchecked						No	No
210							Unchecked	Unchecked	Unchecked	Unchecked	Unchecked	Unchecked	Unchecked	Unchecked	Unchecked	Unchecked																Unchecked	Unchecked	Unchecked	Unchecked		Unchecked	Unchecked	Unchecked	Unchecked	Unchecked	Unchecked
211		2020-04-16 16:10:33	MS1		I have not started my core rotations.		Unchecked	Unchecked	Unchecked	Unchecked	Unchecked	Unchecked	Unchecked	Unchecked	Unchecked	Unchecked		New York		Pediatrics		Emergency Medicine		No							No	Unchecked	Unchecked	Unchecked	Unchecked		Unchecked	Unchecked	Unchecked	Unchecked	Unchecked	Unchecked						Yes	No
212		2020-04-16 16:10:54	MS2		I have completed some of my core rotations but not all of them.		Unchecked	Unchecked	Checked	Unchecked	Unchecked	Unchecked	Unchecked	Unchecked	Unchecked	Unchecked		New York		Neurology		Internal Medicine		No							No	Unchecked	Unchecked	Unchecked	Unchecked		Unchecked	Unchecked	Unchecked	Unchecked	Unchecked	Unchecked						Yes	No
213		2020-04-16 16:39:19	MS2		I have not started my core rotations.		Unchecked	Unchecked	Unchecked	Unchecked	Unchecked	Unchecked	Unchecked	Unchecked	Unchecked	Unchecked		New York		Pediatrics				No							No	Unchecked	Unchecked	Unchecked	Unchecked		Unchecked	Unchecked	Unchecked	Unchecked	Unchecked	Unchecked						Yes	No
214		2020-04-16 16:40:18	MS2		I have completed some of my core rotations but not all of them.		Unchecked	Unchecked	Unchecked	Checked	Checked	Unchecked	Unchecked	Unchecked	Unchecked	Unchecked		New York		Internal Medicine				No							No	Unchecked	Unchecked	Unchecked	Unchecked		Unchecked	Unchecked	Unchecked	Unchecked	Unchecked	Unchecked						Yes	No
215		2020-04-16 17:03:55	MS3		I have completed all of my core rotations.		Unchecked	Unchecked	Unchecked	Unchecked	Unchecked	Unchecked	Unchecked	Unchecked	Unchecked	Unchecked		New York		Obstetrics & Gynecology				No							No	Unchecked	Unchecked	Unchecked	Unchecked		Unchecked	Unchecked	Unchecked	Unchecked	Unchecked	Unchecked						No	No
216		2020-04-16 17:09:59	MS2		I have completed some of my core rotations but not all of them.		Unchecked	Unchecked	Checked	Unchecked	Unchecked	Unchecked	Unchecked	Unchecked	Unchecked	Unchecked		New York		Internal Medicine		Pediatrics		No							No	Unchecked	Unchecked	Unchecked	Unchecked		Unchecked	Unchecked	Unchecked	Unchecked	Unchecked	Unchecked						Yes	Yes
217		2020-04-16 17:11:43	MS1		I have not started my core rotations.		Unchecked	Unchecked	Unchecked	Unchecked	Unchecked	Unchecked	Unchecked	Unchecked	Unchecked	Unchecked		New York		Interventional Radiology (Integrated)		Radiation Oncology		No							No	Unchecked	Unchecked	Unchecked	Unchecked		Unchecked	Unchecked	Unchecked	Unchecked	Unchecked	Unchecked						No	No
218		2020-04-16 17:13:29	MS2		I have completed some of my core rotations but not all of them.		Unchecked	Checked	Unchecked	Unchecked	Unchecked	Unchecked	Unchecked	Unchecked	Unchecked	Unchecked		New York		Orthopaedic Surgery		Psychiatry		No							No	Unchecked	Unchecked	Unchecked	Unchecked		Unchecked	Unchecked	Unchecked	Unchecked	Unchecked	Unchecked						Yes	No
219		2020-04-16 17:16:04	MS2		I have completed some of my core rotations but not all of them.		Unchecked	Checked	Checked	Unchecked	Unchecked	Unchecked	Unchecked	Unchecked	Unchecked	Unchecked		New York		Internal Medicine		Obstetrics & Gynecology		No							Yes	Checked	Unchecked	Checked	Unchecked		Checked	Checked	Unchecked	Unchecked	Checked	Unchecked		Internal Medicine		Internal Medicine		Yes	Yes
220		2020-04-16 17:59:47	MS3		I have completed all of my core rotations.		Unchecked	Unchecked	Unchecked	Unchecked	Unchecked	Unchecked	Unchecked	Unchecked	Unchecked	Unchecked		New York		Pediatrics				No							No	Unchecked	Unchecked	Unchecked	Unchecked		Unchecked	Unchecked	Unchecked	Unchecked	Unchecked	Unchecked						No	No
221		2020-04-16 19:33:33	MS3		I have completed some of my core rotations but not all of them.		Checked	Checked	Checked	Unchecked	Checked	Checked	Checked	Unchecked	Checked	Unchecked		New York		Dermatology		Internal Medicine		Yes	Dermatology						Yes	Unchecked	Checked	Unchecked	Unchecked		Unchecked	Unchecked	Unchecked	Unchecked	Unchecked	Unchecked		Internal Medicine		Dermatology		No	No
222		2020-04-16 20:01:28	MS1		I have not started my core rotations.		Unchecked	Unchecked	Unchecked	Unchecked	Unchecked	Unchecked	Unchecked	Unchecked	Unchecked	Unchecked		New York		Internal Medicine		Emergency Medicine		No							No	Unchecked	Unchecked	Unchecked	Unchecked		Unchecked	Unchecked	Unchecked	Unchecked	Unchecked	Unchecked						Yes	No
223		2020-04-16 20:18:55	MS3		I have completed all of my core rotations.		Unchecked	Unchecked	Unchecked	Unchecked	Unchecked	Unchecked	Unchecked	Unchecked	Unchecked	Unchecked		New York		Emergency Medicine				No							No	Unchecked	Unchecked	Unchecked	Unchecked		Unchecked	Unchecked	Unchecked	Unchecked	Unchecked	Unchecked						No	No
224		2020-04-16 21:35:43	Year Out		I have completed all of my core rotations.		Unchecked	Unchecked	Unchecked	Unchecked	Unchecked	Unchecked	Unchecked	Unchecked	Unchecked	Unchecked		New York		Psychiatry				No							No	Unchecked	Unchecked	Unchecked	Unchecked		Unchecked	Unchecked	Unchecked	Unchecked	Unchecked	Unchecked						Yes	No
225		2020-04-16 23:10:25	MS3		I have not started my core rotations.		Unchecked	Unchecked	Unchecked	Unchecked	Unchecked	Unchecked	Unchecked	Unchecked	Unchecked	Unchecked		Vermont		Family Medicine		Pediatrics		No							No	Unchecked	Unchecked	Unchecked	Unchecked		Unchecked	Unchecked	Unchecked	Unchecked	Unchecked	Unchecked						Yes	Yes
226		2020-04-17 07:46:52	MS3		I have completed all of my core rotations.		Unchecked	Unchecked	Unchecked	Unchecked	Unchecked	Unchecked	Unchecked	Unchecked	Unchecked	Unchecked		New York		Obstetrics & Gynecology				No							No	Unchecked	Unchecked	Unchecked	Unchecked		Unchecked	Unchecked	Unchecked	Unchecked	Unchecked	Unchecked						No	No
227		2020-04-17 09:28:45	MS1		I have not started my core rotations.		Unchecked	Unchecked	Unchecked	Unchecked	Unchecked	Unchecked	Unchecked	Unchecked	Unchecked	Unchecked		New York		Internal Medicine				No							No	Unchecked	Unchecked	Unchecked	Unchecked		Unchecked	Unchecked	Unchecked	Unchecked	Unchecked	Unchecked						Yes	No
228		2020-04-17 09:35:01	MS2		I have completed some of my core rotations but not all of them.		Unchecked	Checked	Checked	Unchecked	Unchecked	Unchecked	Unchecked	Unchecked	Unchecked	Unchecked		New York		Internal Medicine		Obstetrics & Gynecology		No							Yes	Checked	Unchecked	Checked	Unchecked		Checked	Checked	Unchecked	Unchecked	Checked	Unchecked		Internal Medicine		Internal Medicine		Yes	Yes
229		2020-04-17 10:43:52	MS2		I have completed some of my core rotations but not all of them.		Unchecked	Unchecked	Unchecked	Unchecked	Checked	Unchecked	Unchecked	Unchecked	Unchecked	Unchecked		New York		Internal Medicine				No							No	Unchecked	Unchecked	Unchecked	Unchecked		Unchecked	Unchecked	Unchecked	Unchecked	Unchecked	Unchecked						Yes	No
230		2020-04-17 13:16:00	MS1		I have not started my core rotations.		Unchecked	Unchecked	Unchecked	Unchecked	Unchecked	Unchecked	Unchecked	Unchecked	Unchecked	Unchecked		New York		Orthopaedic Surgery		General Surgery		No							No	Unchecked	Unchecked	Unchecked	Unchecked		Unchecked	Unchecked	Unchecked	Unchecked	Unchecked	Unchecked						No	No
231		2020-04-17 14:37:28	MS4		I have completed all of my core rotations.		Unchecked	Unchecked	Unchecked	Unchecked	Unchecked	Unchecked	Unchecked	Unchecked	Unchecked	Unchecked		Vermont		Internal Medicine				No							No	Unchecked	Unchecked	Unchecked	Unchecked		Unchecked	Unchecked	Unchecked	Unchecked	Unchecked	Unchecked						Yes	No
232		2020-04-17 15:23:07	MS3		I have completed all of my core rotations.		Unchecked	Unchecked	Unchecked	Unchecked	Unchecked	Unchecked	Unchecked	Unchecked	Unchecked	Unchecked		Vermont		Psychiatry				No							No	Unchecked	Unchecked	Unchecked	Unchecked		Unchecked	Unchecked	Unchecked	Unchecked	Unchecked	Unchecked						No	No
233		2020-04-17 15:37:47	MS3		I have completed some of my core rotations but not all of them.		Unchecked	Unchecked	Checked	Checked	Checked	Checked	Checked	Checked	Unchecked	Unchecked		Texas		Emergency Medicine		General Surgery		No							No	Unchecked	Unchecked	Unchecked	Unchecked		Unchecked	Unchecked	Unchecked	Unchecked	Unchecked	Unchecked						Yes	No
234		2020-04-17 15:38:14	MS4		I have completed all of my core rotations.		Unchecked	Unchecked	Unchecked	Unchecked	Unchecked	Unchecked	Unchecked	Unchecked	Unchecked	Unchecked		Texas		Orthopaedic Surgery				Yes	Orthopaedic Surgery		Dermatology				No	Unchecked	Unchecked	Unchecked	Unchecked		Unchecked	Unchecked	Unchecked	Unchecked	Unchecked	Unchecked						No	No
235		2020-04-17 15:39:05	MS3		I have completed some of my core rotations but not all of them.		Checked	Checked	Checked	Unchecked	Unchecked	Unchecked	Checked	Checked	Unchecked	Unchecked		Texas		Internal Medicine		Family Medicine		No							No	Unchecked	Unchecked	Unchecked	Unchecked		Unchecked	Unchecked	Unchecked	Unchecked	Unchecked	Unchecked						Yes	No
236		2020-04-17 15:40:49	MS4		I have completed all of my core rotations.		Unchecked	Unchecked	Unchecked	Unchecked	Unchecked	Unchecked	Unchecked	Unchecked	Unchecked	Unchecked		Texas		Otolaryngology				Yes	Otolaryngology		Internal Medicine				No	Unchecked	Unchecked	Unchecked	Unchecked		Unchecked	Unchecked	Unchecked	Unchecked	Unchecked	Unchecked						No	Yes
237		2020-04-17 15:40:52	MS4		I have completed all of my core rotations.		Unchecked	Unchecked	Unchecked	Unchecked	Unchecked	Unchecked	Unchecked	Unchecked	Unchecked	Unchecked		Texas		Anesthesiology				Yes	Anesthesiology		Emergency Medicine				No	Unchecked	Unchecked	Unchecked	Unchecked		Unchecked	Unchecked	Unchecked	Unchecked	Unchecked	Unchecked						No	No
238		2020-04-17 15:41:14	MS4		I have completed all of my core rotations.		Unchecked	Unchecked	Unchecked	Unchecked	Unchecked	Unchecked	Unchecked	Unchecked	Unchecked	Unchecked		Texas		Anesthesiology				Yes	Anesthesiology						No	Unchecked	Unchecked	Unchecked	Unchecked		Unchecked	Unchecked	Unchecked	Unchecked	Unchecked	Unchecked						No	No
239		2020-04-17 15:44:17	MS3		I have completed some of my core rotations but not all of them.		Unchecked	Checked	Checked	Checked	Checked	Checked	Checked	Checked	Unchecked	Unchecked		Texas		Pediatrics				No							No	Unchecked	Unchecked	Unchecked	Unchecked		Unchecked	Unchecked	Unchecked	Unchecked	Unchecked	Unchecked						Yes	No
240		2020-04-17 15:44:36	MS3		I have completed some of my core rotations but not all of them.		Checked	Checked	Unchecked	Unchecked	Checked	Checked	Checked	Checked	Unchecked	Unchecked		Texas		Obstetrics & Gynecology		Pediatrics		No							Yes	Checked	Unchecked	Checked	Unchecked		Unchecked	Checked	Checked	Unchecked	Checked	Unchecked		Obstetrics & Gynecology		Pediatrics		Yes	No
241		2020-04-17 15:44:42	MS3		I have completed some of my core rotations but not all of them.		Checked	Unchecked	Checked	Checked	Checked	Checked	Checked	Unchecked	Unchecked	Unchecked		Ohio		Radiology (Diagnostic)				No							No	Unchecked	Unchecked	Unchecked	Unchecked		Unchecked	Unchecked	Unchecked	Unchecked	Unchecked	Unchecked						No	No
242		2020-04-17 15:45:54	MS4		I have completed all of my core rotations.		Unchecked	Unchecked	Unchecked	Unchecked	Unchecked	Unchecked	Unchecked	Unchecked	Unchecked	Unchecked		Texas		Family Medicine				Yes	Other	Obesity Medicine	Other	Child & Adolescent Psychiatry	Other	Family Medicine Research	No	Unchecked	Unchecked	Unchecked	Unchecked		Unchecked	Unchecked	Unchecked	Unchecked	Unchecked	Unchecked						No	No
243		2020-04-17 15:46:56	MS4		I have completed all of my core rotations.		Unchecked	Unchecked	Unchecked	Unchecked	Unchecked	Unchecked	Unchecked	Unchecked	Unchecked	Unchecked		Texas		Emergency Medicine				Yes	Emergency Medicine						No	Unchecked	Unchecked	Unchecked	Unchecked		Unchecked	Unchecked	Unchecked	Unchecked	Unchecked	Unchecked						No	No
244		[not completed]	MS3		I have completed some of my core rotations but not all of them.		Checked	Checked	Checked	Unchecked	Unchecked	Unchecked	Checked	Checked	Unchecked	Unchecked		Texas		Pediatrics				No							Yes	Unchecked	Unchecked	Checked	Unchecked		Unchecked	Unchecked	Checked	Unchecked	Checked	Unchecked		Pediatrics				Yes	No
245		2020-04-17 15:47:22	MS4		I have completed all of my core rotations.		Unchecked	Unchecked	Unchecked	Unchecked	Unchecked	Unchecked	Unchecked	Unchecked	Unchecked	Unchecked		Texas		Anesthesiology				Yes	Anesthesiology		Radiology (Diagnostic)		Emergency Medicine		No	Unchecked	Unchecked	Unchecked	Unchecked		Unchecked	Unchecked	Unchecked	Unchecked	Unchecked	Unchecked						No	No
246		2020-04-17 15:47:40	MS3		I have completed some of my core rotations but not all of them.		Unchecked	Unchecked	Checked	Checked	Checked	Checked	Checked	Checked	Unchecked	Unchecked		Texas		Pediatrics		Dermatology		No							No	Unchecked	Unchecked	Unchecked	Unchecked		Unchecked	Unchecked	Unchecked	Unchecked	Unchecked	Unchecked						Yes	No
247		2020-04-17 15:50:13	MS4		I have completed all of my core rotations.		Unchecked	Unchecked	Unchecked	Unchecked	Unchecked	Unchecked	Unchecked	Unchecked	Unchecked	Unchecked		Texas		Emergency Medicine				Yes	Emergency Medicine						Yes	Unchecked	Unchecked	Unchecked	Checked	ED culture will probably be more intense and regimented until this resolves	Unchecked	Unchecked	Unchecked	Unchecked	Unchecked	Unchecked		Emergency Medicine		Ophthalmology		No	No
248		2020-04-17 15:55:01	MS3		I have completed some of my core rotations but not all of them.		Unchecked	Unchecked	Checked	Checked	Checked	Checked	Checked	Checked	Unchecked	Unchecked		Texas		Obstetrics & Gynecology				No							No	Unchecked	Unchecked	Unchecked	Unchecked		Unchecked	Unchecked	Unchecked	Unchecked	Unchecked	Unchecked						Yes	No
249		2020-04-17 15:55:35	MS3		I have completed some of my core rotations but not all of them.		Checked	Checked	Unchecked	Checked	Unchecked	Unchecked	Checked	Checked	Unchecked	Unchecked		Texas		Neurology		Physical Medicine & Rehabilitation		No							Yes	Checked	Unchecked	Checked	Unchecked		Unchecked	Checked	Checked	Unchecked	Unchecked	Unchecked		Neurology		Physical Medicine & Rehabilitation		No	No
250		2020-04-17 15:58:04	MS3		I have completed some of my core rotations but not all of them.		Unchecked	Checked	Checked	Checked	Unchecked	Checked	Checked	Unchecked	Unchecked	Unchecked		Texas		Psychiatry				No							No	Unchecked	Unchecked	Unchecked	Unchecked		Unchecked	Unchecked	Unchecked	Unchecked	Unchecked	Unchecked						Yes	No
251		2020-04-17 15:59:10	MS3		I have completed some of my core rotations but not all of them.		Checked	Checked	Checked	Unchecked	Checked	Unchecked	Checked	Unchecked	Unchecked	Unchecked		Louisiana		General Surgery				No							No	Unchecked	Unchecked	Unchecked	Unchecked		Unchecked	Unchecked	Unchecked	Unchecked	Unchecked	Unchecked						Yes	No
252		2020-04-17 16:04:08	MS3		I have completed some of my core rotations but not all of them.		Checked	Checked	Unchecked	Checked	Unchecked	Unchecked	Checked	Checked	Unchecked	Unchecked		Texas		Pediatrics		Obstetrics & Gynecology		No							No	Unchecked	Unchecked	Unchecked	Unchecked		Unchecked	Unchecked	Unchecked	Unchecked	Unchecked	Unchecked						Yes	Yes
253		2020-04-17 16:09:09	MS3		I have completed some of my core rotations but not all of them.		Checked	Checked	Checked	Checked	Unchecked	Unchecked	Checked	Checked	Unchecked	Unchecked		Texas		Internal Medicine		General Surgery		No							No	Unchecked	Unchecked	Unchecked	Unchecked		Unchecked	Unchecked	Unchecked	Unchecked	Unchecked	Unchecked						Yes	No
254		2020-04-17 16:09:33	MS4		I have completed all of my core rotations.		Unchecked	Unchecked	Unchecked	Unchecked	Unchecked	Unchecked	Unchecked	Unchecked	Unchecked	Unchecked		Texas		Emergency Medicine				Yes	Emergency Medicine		Obstetrics & Gynecology		Internal Medicine		No	Unchecked	Unchecked	Unchecked	Unchecked		Unchecked	Unchecked	Unchecked	Unchecked	Unchecked	Unchecked						No	No
255		2020-04-17 16:09:36	MS3		I have completed some of my core rotations but not all of them.		Checked	Checked	Checked	Unchecked	Unchecked	Unchecked	Checked	Checked	Unchecked	Unchecked		Texas		Obstetrics & Gynecology				No							No	Unchecked	Unchecked	Unchecked	Unchecked		Unchecked	Unchecked	Unchecked	Unchecked	Unchecked	Unchecked						Yes	No
256		2020-04-17 16:10:21	MS3		I have completed all of my core rotations.		Unchecked	Unchecked	Unchecked	Unchecked	Unchecked	Unchecked	Unchecked	Unchecked	Unchecked	Unchecked		Texas		Obstetrics & Gynecology				Yes	Other	EKG					No	Unchecked	Unchecked	Unchecked	Unchecked		Unchecked	Unchecked	Unchecked	Unchecked	Unchecked	Unchecked						Yes	Yes
257		2020-04-17 16:12:56	MS4		I have completed all of my core rotations.		Unchecked	Unchecked	Unchecked	Unchecked	Unchecked	Unchecked	Unchecked	Unchecked	Unchecked	Unchecked		Texas		Psychiatry				Yes	Psychiatry						No	Unchecked	Unchecked	Unchecked	Unchecked		Unchecked	Unchecked	Unchecked	Unchecked	Unchecked	Unchecked						No	No
258		2020-04-17 16:28:20	MS4		I have completed all of my core rotations.		Unchecked	Unchecked	Unchecked	Unchecked	Unchecked	Unchecked	Unchecked	Unchecked	Unchecked	Unchecked		Texas		Dermatology				Yes	Dermatology		Anesthesiology				No	Unchecked	Unchecked	Unchecked	Unchecked		Unchecked	Unchecked	Unchecked	Unchecked	Unchecked	Unchecked						No	No
259		2020-04-17 16:34:29	MS1		I have not started my core rotations.		Unchecked	Unchecked	Unchecked	Unchecked	Unchecked	Unchecked	Unchecked	Unchecked	Unchecked	Unchecked		Missouri		Dermatology		Internal Medicine		No							No	Unchecked	Unchecked	Unchecked	Unchecked		Unchecked	Unchecked	Unchecked	Unchecked	Unchecked	Unchecked						No	No
260		2020-04-17 16:35:53	MS4		I have completed all of my core rotations.		Unchecked	Unchecked	Unchecked	Unchecked	Unchecked	Unchecked	Unchecked	Unchecked	Unchecked	Unchecked		Missouri		Obstetrics & Gynecology				Yes	Obstetrics & Gynecology						No	Unchecked	Unchecked	Unchecked	Unchecked		Unchecked	Unchecked	Unchecked	Unchecked	Unchecked	Unchecked						No	No
261		2020-04-17 16:36:29	MS4		I have completed all of my core rotations.		Unchecked	Unchecked	Unchecked	Unchecked	Unchecked	Unchecked	Unchecked	Unchecked	Unchecked	Unchecked		Missouri		Anesthesiology				Yes	Anesthesiology						No	Unchecked	Unchecked	Unchecked	Unchecked		Unchecked	Unchecked	Unchecked	Unchecked	Unchecked	Unchecked						No	No
262		2020-04-17 16:36:29	MS4		I have completed all of my core rotations.		Unchecked	Unchecked	Unchecked	Unchecked	Unchecked	Unchecked	Unchecked	Unchecked	Unchecked	Unchecked		Missouri		Neurology				Yes	Internal Medicine		Neurology				No	Unchecked	Unchecked	Unchecked	Unchecked		Unchecked	Unchecked	Unchecked	Unchecked	Unchecked	Unchecked						No	No
263		2020-04-17 16:36:37	MS4		I have completed all of my core rotations.		Unchecked	Unchecked	Unchecked	Unchecked	Unchecked	Unchecked	Unchecked	Unchecked	Unchecked	Unchecked		Missouri		Pathology				Yes	Pathology						No	Unchecked	Unchecked	Unchecked	Unchecked		Unchecked	Unchecked	Unchecked	Unchecked	Unchecked	Unchecked						No	No
264		2020-04-17 16:36:39	MS4		I have completed all of my core rotations.		Unchecked	Unchecked	Unchecked	Unchecked	Unchecked	Unchecked	Unchecked	Unchecked	Unchecked	Unchecked		Missouri		Urology				Yes	Urology						No	Unchecked	Unchecked	Unchecked	Unchecked		Unchecked	Unchecked	Unchecked	Unchecked	Unchecked	Unchecked						No	No
265		2020-04-17 16:36:40	MS4		I have completed all of my core rotations.		Unchecked	Unchecked	Unchecked	Unchecked	Unchecked	Unchecked	Unchecked	Unchecked	Unchecked	Unchecked		Missouri		Radiology (Diagnostic)				Yes	Internal Medicine		Other	critical care			No	Unchecked	Unchecked	Unchecked	Unchecked		Unchecked	Unchecked	Unchecked	Unchecked	Unchecked	Unchecked						No	No
266		2020-04-17 16:36:47	MS4		I have completed all of my core rotations.		Unchecked	Unchecked	Unchecked	Unchecked	Unchecked	Unchecked	Unchecked	Unchecked	Unchecked	Unchecked		Missouri		Pediatrics				Yes	Pediatrics						No	Unchecked	Unchecked	Unchecked	Unchecked		Unchecked	Unchecked	Unchecked	Unchecked	Unchecked	Unchecked						No	No
267		2020-04-17 16:37:27	MS4		I have completed all of my core rotations.		Unchecked	Unchecked	Unchecked	Unchecked	Unchecked	Unchecked	Unchecked	Unchecked	Unchecked	Unchecked		Missouri		General Surgery				Yes	General Surgery						No	Unchecked	Unchecked	Unchecked	Unchecked		Unchecked	Unchecked	Unchecked	Unchecked	Unchecked	Unchecked						No	No
268		2020-04-17 16:37:31	MS4		I have completed all of my core rotations.		Unchecked	Unchecked	Unchecked	Unchecked	Unchecked	Unchecked	Unchecked	Unchecked	Unchecked	Unchecked		Missouri		Obstetrics & Gynecology				Yes	Obstetrics & Gynecology						No	Unchecked	Unchecked	Unchecked	Unchecked		Unchecked	Unchecked	Unchecked	Unchecked	Unchecked	Unchecked						No	No
269		2020-04-17 16:37:50	MS4		I have completed all of my core rotations.		Unchecked	Unchecked	Unchecked	Unchecked	Unchecked	Unchecked	Unchecked	Unchecked	Unchecked	Unchecked		Missouri		Orthopaedic Surgery				Yes	Orthopaedic Surgery						No	Unchecked	Unchecked	Unchecked	Unchecked		Unchecked	Unchecked	Unchecked	Unchecked	Unchecked	Unchecked						No	No
270		2020-04-17 16:38:01	MS4		I have completed all of my core rotations.		Unchecked	Unchecked	Unchecked	Unchecked	Unchecked	Unchecked	Unchecked	Unchecked	Unchecked	Unchecked		Missouri		Internal Medicine				Yes	Internal Medicine		Otolaryngology				No	Unchecked	Unchecked	Unchecked	Unchecked		Unchecked	Unchecked	Unchecked	Unchecked	Unchecked	Unchecked						No	No
271		2020-04-17 16:38:41	MS2		I have not started my core rotations.		Unchecked	Unchecked	Unchecked	Unchecked	Unchecked	Unchecked	Unchecked	Unchecked	Unchecked	Unchecked		Missouri		Neurosurgery		Plastic Surgery (Integrated)		No							No	Unchecked	Unchecked	Unchecked	Unchecked		Unchecked	Unchecked	Unchecked	Unchecked	Unchecked	Unchecked						No	No
272		2020-04-17 16:38:42	MS2		I have not started my core rotations.		Unchecked	Unchecked	Unchecked	Unchecked	Unchecked	Unchecked	Unchecked	Unchecked	Unchecked	Unchecked		Missouri		Obstetrics & Gynecology		Internal Medicine		No							No	Unchecked	Unchecked	Unchecked	Unchecked		Unchecked	Unchecked	Unchecked	Unchecked	Unchecked	Unchecked						Yes	No
273		2020-04-17 16:38:49	MS4		I have completed some of my core rotations but not all of them.		Checked	Checked	Checked	Checked	Checked	Unchecked	Checked	Unchecked	Unchecked	Unchecked		Missouri		Urology				Yes	Urology		Anesthesiology				No	Unchecked	Unchecked	Unchecked	Unchecked		Unchecked	Unchecked	Unchecked	Unchecked	Unchecked	Unchecked						No	No
274		2020-04-17 16:39:00	MS2		I have not started my core rotations.		Unchecked	Unchecked	Unchecked	Unchecked	Unchecked	Unchecked	Unchecked	Unchecked	Unchecked	Unchecked		Missouri		Vascular Surgery (Integrated)		Thoracic Surgery (Integrated)		No							No	Unchecked	Unchecked	Unchecked	Unchecked		Unchecked	Unchecked	Unchecked	Unchecked	Unchecked	Unchecked						Yes	No
275		2020-04-17 16:39:02	MS2		I have not started my core rotations.		Unchecked	Unchecked	Unchecked	Unchecked	Unchecked	Unchecked	Unchecked	Unchecked	Unchecked	Unchecked		Missouri		Neurosurgery				No							No	Unchecked	Unchecked	Unchecked	Unchecked		Unchecked	Unchecked	Unchecked	Unchecked	Unchecked	Unchecked						No	Yes
276		2020-04-17 16:39:12	MS1		I have not started my core rotations.		Unchecked	Unchecked	Unchecked	Unchecked	Unchecked	Unchecked	Unchecked	Unchecked	Unchecked	Unchecked		Missouri		Plastic Surgery (Integrated)		Neurosurgery		No							No	Unchecked	Unchecked	Unchecked	Unchecked		Unchecked	Unchecked	Unchecked	Unchecked	Unchecked	Unchecked						No	No
277		2020-04-17 16:39:21	MS4		I have completed all of my core rotations.		Unchecked	Unchecked	Unchecked	Unchecked	Unchecked	Unchecked	Unchecked	Unchecked	Unchecked	Unchecked		Missouri		Pediatrics				Yes	Pediatrics		Pediatrics				No	Unchecked	Unchecked	Unchecked	Unchecked		Unchecked	Unchecked	Unchecked	Unchecked	Unchecked	Unchecked						No	No
278		2020-04-17 16:39:42	MS1		I have not started my core rotations.		Unchecked	Unchecked	Unchecked	Unchecked	Unchecked	Unchecked	Unchecked	Unchecked	Unchecked	Unchecked		Missouri		Pediatrics				No							No	Unchecked	Unchecked	Unchecked	Unchecked		Unchecked	Unchecked	Unchecked	Unchecked	Unchecked	Unchecked						No	No
279		2020-04-17 16:40:08	Year Out		I have completed all of my core rotations.		Unchecked	Unchecked	Unchecked	Unchecked	Unchecked	Unchecked	Unchecked	Unchecked	Unchecked	Unchecked		Missouri		Internal Medicine				No							No	Unchecked	Unchecked	Unchecked	Unchecked		Unchecked	Unchecked	Unchecked	Unchecked	Unchecked	Unchecked						Yes	No
280		2020-04-17 16:40:32	MS2		I have not started my core rotations.		Unchecked	Unchecked	Unchecked	Unchecked	Unchecked	Unchecked	Unchecked	Unchecked	Unchecked	Unchecked		Missouri		Orthopaedic Surgery		Internal Medicine		No							Yes	Unchecked	Checked	Unchecked	Unchecked		Unchecked	Unchecked	Unchecked	Unchecked	Unchecked	Unchecked		Orthopaedic Surgery		Psychiatry		No	No
281		2020-04-17 16:40:54	MS2		I have not started my core rotations.		Unchecked	Unchecked	Unchecked	Unchecked	Unchecked	Unchecked	Unchecked	Unchecked	Unchecked	Unchecked		Missouri		Orthopaedic Surgery				No							No	Unchecked	Unchecked	Unchecked	Unchecked		Unchecked	Unchecked	Unchecked	Unchecked	Unchecked	Unchecked						Yes	Yes
282		2020-04-17 16:41:25	MS1		I have not started my core rotations.		Unchecked	Unchecked	Unchecked	Unchecked	Unchecked	Unchecked	Unchecked	Unchecked	Unchecked	Unchecked		Missouri		Emergency Medicine				No							No	Unchecked	Unchecked	Unchecked	Unchecked		Unchecked	Unchecked	Unchecked	Unchecked	Unchecked	Unchecked						No	No
283		2020-04-17 16:41:39	MS2		I have not started my core rotations.		Unchecked	Unchecked	Unchecked	Unchecked	Unchecked	Unchecked	Unchecked	Unchecked	Unchecked	Unchecked		Missouri		Thoracic Surgery (Integrated)		General Surgery		No							No	Unchecked	Unchecked	Unchecked	Unchecked		Unchecked	Unchecked	Unchecked	Unchecked	Unchecked	Unchecked						Yes	Yes
284		2020-04-17 16:42:02	MS4		I have completed all of my core rotations.		Unchecked	Unchecked	Unchecked	Unchecked	Unchecked	Unchecked	Unchecked	Unchecked	Unchecked	Unchecked		Missouri		Ophthalmology				Yes	Ophthalmology		Internal Medicine				No	Unchecked	Unchecked	Unchecked	Unchecked		Unchecked	Unchecked	Unchecked	Unchecked	Unchecked	Unchecked						No	No
285		2020-04-17 16:44:30	MS2		I have not started my core rotations.		Unchecked	Unchecked	Unchecked	Unchecked	Unchecked	Unchecked	Unchecked	Unchecked	Unchecked	Unchecked		Missouri		Internal Medicine		Psychiatry		No							No	Unchecked	Unchecked	Unchecked	Unchecked		Unchecked	Unchecked	Unchecked	Unchecked	Unchecked	Unchecked						No	Yes
286		2020-04-17 16:44:37	Year Out		I have completed all of my core rotations.		Unchecked	Unchecked	Unchecked	Unchecked	Unchecked	Unchecked	Unchecked	Unchecked	Unchecked	Unchecked		Missouri		Orthopaedic Surgery				No							No	Unchecked	Unchecked	Unchecked	Unchecked		Unchecked	Unchecked	Unchecked	Unchecked	Unchecked	Unchecked						Yes	No
287		2020-04-17 16:44:41	PhD part of MD-PhD		I have not started my core rotations.		Unchecked	Unchecked	Unchecked	Unchecked	Unchecked	Unchecked	Unchecked	Unchecked	Unchecked	Unchecked		Missouri		Child Neurology		Pediatrics		No							No	Unchecked	Unchecked	Unchecked	Unchecked		Unchecked	Unchecked	Unchecked	Unchecked	Unchecked	Unchecked						No	No
288		2020-04-17 16:45:43	MS1		I have not started my core rotations.		Unchecked	Unchecked	Unchecked	Unchecked	Unchecked	Unchecked	Unchecked	Unchecked	Unchecked	Unchecked		Missouri		General Surgery		Pediatrics		No							No	Unchecked	Unchecked	Unchecked	Unchecked		Unchecked	Unchecked	Unchecked	Unchecked	Unchecked	Unchecked						No	No
289		2020-04-17 16:46:07	MS4		I have completed all of my core rotations.		Unchecked	Unchecked	Unchecked	Unchecked	Unchecked	Unchecked	Unchecked	Unchecked	Unchecked	Unchecked		Missouri		Neurology				Yes	Internal Medicine		Neurology				No	Unchecked	Unchecked	Unchecked	Unchecked		Unchecked	Unchecked	Unchecked	Unchecked	Unchecked	Unchecked						No	No
290		2020-04-17 16:49:04	MS1		I have not started my core rotations.		Unchecked	Unchecked	Unchecked	Unchecked	Unchecked	Unchecked	Unchecked	Unchecked	Unchecked	Unchecked		Missouri		Internal Medicine		Anesthesiology		No							No	Unchecked	Unchecked	Unchecked	Unchecked		Unchecked	Unchecked	Unchecked	Unchecked	Unchecked	Unchecked						No	No
291		2020-04-17 16:49:17	MS2		I have not started my core rotations.		Unchecked	Unchecked	Unchecked	Unchecked	Unchecked	Unchecked	Unchecked	Unchecked	Unchecked	Unchecked		Missouri		Orthopaedic Surgery				No							No	Unchecked	Unchecked	Unchecked	Unchecked		Unchecked	Unchecked	Unchecked	Unchecked	Unchecked	Unchecked						No	No
292		2020-04-17 16:49:53	MS1		I have not started my core rotations.		Unchecked	Unchecked	Unchecked	Unchecked	Unchecked	Unchecked	Unchecked	Unchecked	Unchecked	Unchecked		Missouri		Plastic Surgery (Integrated)		Neurosurgery		No							No	Unchecked	Unchecked	Unchecked	Unchecked		Unchecked	Unchecked	Unchecked	Unchecked	Unchecked	Unchecked						Yes	Yes
293		2020-04-17 16:50:01	MS2		I have not started my core rotations.		Unchecked	Unchecked	Unchecked	Unchecked	Unchecked	Unchecked	Unchecked	Unchecked	Unchecked	Unchecked		Missouri		Pediatrics		Obstetrics & Gynecology		No							No	Unchecked	Unchecked	Unchecked	Unchecked		Unchecked	Unchecked	Unchecked	Unchecked	Unchecked	Unchecked						No	Yes
294		2020-04-17 16:50:32	MS4		I have completed all of my core rotations.		Unchecked	Unchecked	Unchecked	Unchecked	Unchecked	Unchecked	Unchecked	Unchecked	Unchecked	Unchecked		Missouri		Internal Medicine				Yes	Internal Medicine		Radiation Oncology				No	Unchecked	Unchecked	Unchecked	Unchecked		Unchecked	Unchecked	Unchecked	Unchecked	Unchecked	Unchecked						No	No
295		2020-04-17 16:51:28	MS1		I have not started my core rotations.		Unchecked	Unchecked	Unchecked	Unchecked	Unchecked	Unchecked	Unchecked	Unchecked	Unchecked	Unchecked		Missouri		Plastic Surgery (Integrated)		General Surgery		No							No	Unchecked	Unchecked	Unchecked	Unchecked		Unchecked	Unchecked	Unchecked	Unchecked	Unchecked	Unchecked						No	No
296		2020-04-17 16:53:26	MS1		I have not started my core rotations.		Unchecked	Unchecked	Unchecked	Unchecked	Unchecked	Unchecked	Unchecked	Unchecked	Unchecked	Unchecked		Missouri		Physical Medicine & Rehabilitation		Radiology (Diagnostic)		No							No	Unchecked	Unchecked	Unchecked	Unchecked		Unchecked	Unchecked	Unchecked	Unchecked	Unchecked	Unchecked						No	No
297		2020-04-17 16:54:19	MS4		I have completed all of my core rotations.		Unchecked	Unchecked	Unchecked	Unchecked	Unchecked	Unchecked	Unchecked	Unchecked	Unchecked	Unchecked		Missouri		Pediatrics				Yes	Internal Medicine		Pediatrics				No	Unchecked	Unchecked	Unchecked	Unchecked		Unchecked	Unchecked	Unchecked	Unchecked	Unchecked	Unchecked						No	No
298		2020-04-17 16:57:29	MS1		I have not started my core rotations.		Unchecked	Unchecked	Unchecked	Unchecked	Unchecked	Unchecked	Unchecked	Unchecked	Unchecked	Unchecked		Texas		Family Medicine		Obstetrics & Gynecology		No							No	Unchecked	Unchecked	Unchecked	Unchecked		Unchecked	Unchecked	Unchecked	Unchecked	Unchecked	Unchecked						No	No
299		2020-04-17 16:58:42	MS1		I have not started my core rotations.		Unchecked	Unchecked	Unchecked	Unchecked	Unchecked	Unchecked	Unchecked	Unchecked	Unchecked	Unchecked		Texas		General Surgery		Medicine/Pediatrics		No							No	Unchecked	Unchecked	Unchecked	Unchecked		Unchecked	Unchecked	Unchecked	Unchecked	Unchecked	Unchecked						No	No
300		2020-04-17 17:06:09	MS4		I have completed all of my core rotations.		Unchecked	Unchecked	Unchecked	Unchecked	Unchecked	Unchecked	Unchecked	Unchecked	Unchecked	Unchecked		Missouri		Medicine/Pediatrics				Yes	Internal Medicine		Pediatrics		Emergency Medicine		No	Unchecked	Unchecked	Unchecked	Unchecked		Unchecked	Unchecked	Unchecked	Unchecked	Unchecked	Unchecked						No	No
301		2020-04-17 17:13:24	MS1		I have not started my core rotations.		Unchecked	Unchecked	Unchecked	Unchecked	Unchecked	Unchecked	Unchecked	Unchecked	Unchecked	Unchecked		Missouri		Pathology		Internal Medicine		No							No	Unchecked	Unchecked	Unchecked	Unchecked		Unchecked	Unchecked	Unchecked	Unchecked	Unchecked	Unchecked						No	No
302		2020-04-17 17:15:31	MS2		I have not started my core rotations.		Unchecked	Unchecked	Unchecked	Unchecked	Unchecked	Unchecked	Unchecked	Unchecked	Unchecked	Unchecked		Missouri		Obstetrics & Gynecology		Internal Medicine		No							No	Unchecked	Unchecked	Unchecked	Unchecked		Unchecked	Unchecked	Unchecked	Unchecked	Unchecked	Unchecked						No	No
303		2020-04-17 17:17:15	MS4		I have completed all of my core rotations.		Unchecked	Unchecked	Unchecked	Unchecked	Unchecked	Unchecked	Unchecked	Unchecked	Unchecked	Unchecked		Missouri		Internal Medicine				Yes	Pediatrics		Internal Medicine				No	Unchecked	Unchecked	Unchecked	Unchecked		Unchecked	Unchecked	Unchecked	Unchecked	Unchecked	Unchecked						No	No
304		2020-04-17 17:19:06	MS2		I have not started my core rotations.		Unchecked	Unchecked	Unchecked	Unchecked	Unchecked	Unchecked	Unchecked	Unchecked	Unchecked	Unchecked		Texas		Internal Medicine		Pediatrics		No							No	Unchecked	Unchecked	Unchecked	Unchecked		Unchecked	Unchecked	Unchecked	Unchecked	Unchecked	Unchecked						Yes	No
305		2020-04-17 17:19:27	MS4		I have completed all of my core rotations.		Unchecked	Unchecked	Unchecked	Unchecked	Unchecked	Unchecked	Unchecked	Unchecked	Unchecked	Unchecked		Texas		Emergency Medicine				Yes	Emergency Medicine						No	Unchecked	Unchecked	Unchecked	Unchecked		Unchecked	Unchecked	Unchecked	Unchecked	Unchecked	Unchecked						No	No
306		2020-04-17 17:19:29	MS3		I have completed some of my core rotations but not all of them.		Checked	Checked	Unchecked	Checked	Checked	Unchecked	Checked	Unchecked	Unchecked	Unchecked		Missouri		Internal Medicine		Medicine/Pediatrics		Yes	Radiology (Diagnostic)						No	Unchecked	Unchecked	Unchecked	Unchecked		Unchecked	Unchecked	Unchecked	Unchecked	Unchecked	Unchecked						Yes	No
307		2020-04-17 17:21:25	MS4		I have completed all of my core rotations.		Unchecked	Unchecked	Unchecked	Unchecked	Unchecked	Unchecked	Unchecked	Unchecked	Unchecked	Unchecked		Missouri		Obstetrics & Gynecology				Yes	Obstetrics & Gynecology						No	Unchecked	Unchecked	Unchecked	Unchecked		Unchecked	Unchecked	Unchecked	Unchecked	Unchecked	Unchecked						No	No
308		2020-04-17 17:21:44	MS1		I have not started my core rotations.		Unchecked	Unchecked	Unchecked	Unchecked	Unchecked	Unchecked	Unchecked	Unchecked	Unchecked	Unchecked		Missouri		Internal Medicine		Dermatology		No							Yes	Checked	Checked	Checked	Unchecked		Unchecked	Checked	Checked	Checked	Unchecked	Unchecked		Internal Medicine		Emergency Medicine		No	No
309		2020-04-17 17:23:25	MS4		I have completed all of my core rotations.		Unchecked	Unchecked	Unchecked	Unchecked	Unchecked	Unchecked	Unchecked	Unchecked	Unchecked	Unchecked		Missouri		Dermatology				Yes	Internal Medicine		Other	Rheumatology	Dermatology		No	Unchecked	Unchecked	Unchecked	Unchecked		Unchecked	Unchecked	Unchecked	Unchecked	Unchecked	Unchecked						No	No
310		2020-04-17 17:26:26	MS3		I have completed some of my core rotations but not all of them.		Checked	Checked	Unchecked	Unchecked	Checked	Checked	Checked	Unchecked	Unchecked	Unchecked		Texas		Internal Medicine				No							Yes	Unchecked	Checked	Unchecked	Unchecked		Unchecked	Unchecked	Unchecked	Unchecked	Unchecked	Unchecked		Internal Medicine		Thoracic Surgery (Integrated)		No	No
311		2020-04-17 17:27:15	MS1		I have not started my core rotations.		Unchecked	Unchecked	Unchecked	Unchecked	Unchecked	Unchecked	Unchecked	Unchecked	Unchecked	Unchecked		Missouri		Radiology (Diagnostic)		Radiation Oncology		No							No	Unchecked	Unchecked	Unchecked	Unchecked		Unchecked	Unchecked	Unchecked	Unchecked	Unchecked	Unchecked						No	No
312		2020-04-17 17:29:04	MS4		I have completed all of my core rotations.		Unchecked	Unchecked	Unchecked	Unchecked	Unchecked	Unchecked	Unchecked	Unchecked	Unchecked	Unchecked		Missouri		General Surgery				Yes	General Surgery		General Surgery		General Surgery		No	Unchecked	Unchecked	Unchecked	Unchecked		Unchecked	Unchecked	Unchecked	Unchecked	Unchecked	Unchecked						No	No
313		2020-04-17 17:31:08	MS4		I have completed all of my core rotations.		Unchecked	Unchecked	Unchecked	Unchecked	Unchecked	Unchecked	Unchecked	Unchecked	Unchecked	Unchecked		Missouri		Radiology (Diagnostic)				Yes	Nuclear Medicine		Interventional Radiology (Integrated)		Vascular Surgery (Integrated)		No	Unchecked	Unchecked	Unchecked	Unchecked		Unchecked	Unchecked	Unchecked	Unchecked	Unchecked	Unchecked						No	No
314		2020-04-17 17:32:32	MS3		I have completed some of my core rotations but not all of them.		Checked	Checked	Unchecked	Unchecked	Checked	Checked	Checked	Checked	Unchecked	Unchecked		Texas		Anesthesiology		Internal Medicine		Yes	Other	Online EKG elective					No	Unchecked	Unchecked	Unchecked	Unchecked		Unchecked	Unchecked	Unchecked	Unchecked	Unchecked	Unchecked						No	No
315		2020-04-17 17:33:39	MS2		I have not started my core rotations.		Unchecked	Unchecked	Unchecked	Unchecked	Unchecked	Unchecked	Unchecked	Unchecked	Unchecked	Unchecked		Texas		Internal Medicine		Physical Medicine & Rehabilitation		No							No	Unchecked	Unchecked	Unchecked	Unchecked		Unchecked	Unchecked	Unchecked	Unchecked	Unchecked	Unchecked						Yes	No
316		2020-04-17 17:36:26	MS2		I have not started my core rotations.		Unchecked	Unchecked	Unchecked	Unchecked	Unchecked	Unchecked	Unchecked	Unchecked	Unchecked	Unchecked		Missouri		Internal Medicine		Dermatology		No							No	Unchecked	Unchecked	Unchecked	Unchecked		Unchecked	Unchecked	Unchecked	Unchecked	Unchecked	Unchecked						No	No
317		2020-04-17 17:38:14	MS1		I have not started my core rotations.		Unchecked	Unchecked	Unchecked	Unchecked	Unchecked	Unchecked	Unchecked	Unchecked	Unchecked	Unchecked		Missouri		Anesthesiology		Emergency Medicine		No							Yes	Checked	Unchecked	Unchecked	Unchecked		Unchecked	Unchecked	Unchecked	Unchecked	Unchecked	Unchecked		Emergency Medicine		Neurology		No	No
318		2020-04-17 17:43:29	MS2		I have not started my core rotations.		Unchecked	Unchecked	Unchecked	Unchecked	Unchecked	Unchecked	Unchecked	Unchecked	Unchecked	Unchecked		Missouri		Neurology		Radiology (Diagnostic)		No							No	Unchecked	Unchecked	Unchecked	Unchecked		Unchecked	Unchecked	Unchecked	Unchecked	Unchecked	Unchecked						No	No
319		2020-04-17 17:58:03	MS1		I have not started my core rotations.		Unchecked	Unchecked	Unchecked	Unchecked	Unchecked	Unchecked	Unchecked	Unchecked	Unchecked	Unchecked		Missouri		Obstetrics & Gynecology		Pediatrics		No							No	Unchecked	Unchecked	Unchecked	Unchecked		Unchecked	Unchecked	Unchecked	Unchecked	Unchecked	Unchecked						No	No
320		2020-04-17 18:02:53	MS4		I have completed all of my core rotations.		Unchecked	Unchecked	Unchecked	Unchecked	Unchecked	Unchecked	Unchecked	Unchecked	Unchecked	Unchecked		Missouri		Pediatrics				Yes	Pediatrics		Dermatology				No	Unchecked	Unchecked	Unchecked	Unchecked		Unchecked	Unchecked	Unchecked	Unchecked	Unchecked	Unchecked						No	No
321		2020-04-17 18:03:17	MS2		I have not started my core rotations.		Unchecked	Unchecked	Unchecked	Unchecked	Unchecked	Unchecked	Unchecked	Unchecked	Unchecked	Unchecked		Missouri		Physical Medicine & Rehabilitation		Anesthesiology		No							No	Unchecked	Unchecked	Unchecked	Unchecked		Unchecked	Unchecked	Unchecked	Unchecked	Unchecked	Unchecked						No	No
322		2020-04-17 18:04:21	MS1		I have not started my core rotations.		Unchecked	Unchecked	Unchecked	Unchecked	Unchecked	Unchecked	Unchecked	Unchecked	Unchecked	Unchecked		Missouri		Obstetrics & Gynecology		Medicine/Pediatrics		No							No	Unchecked	Unchecked	Unchecked	Unchecked		Unchecked	Unchecked	Unchecked	Unchecked	Unchecked	Unchecked						No	No
323		2020-04-17 18:09:37	MS3		I have completed some of my core rotations but not all of them.		Unchecked	Unchecked	Checked	Checked	Checked	Checked	Checked	Checked	Unchecked	Unchecked		Texas		Physical Medicine & Rehabilitation				Yes	Physical Medicine & Rehabilitation						No	Unchecked	Unchecked	Unchecked	Unchecked		Unchecked	Unchecked	Unchecked	Unchecked	Unchecked	Unchecked						Yes	No
324		2020-04-17 18:11:12	MS4		I have completed all of my core rotations.		Unchecked	Unchecked	Unchecked	Unchecked	Unchecked	Unchecked	Unchecked	Unchecked	Unchecked	Unchecked		Missouri		Neurology				Yes	Internal Medicine						No	Unchecked	Unchecked	Unchecked	Unchecked		Unchecked	Unchecked	Unchecked	Unchecked	Unchecked	Unchecked						No	No
325		2020-04-17 18:19:16	MS4		I have completed all of my core rotations.		Unchecked	Unchecked	Unchecked	Unchecked	Unchecked	Unchecked	Unchecked	Unchecked	Unchecked	Unchecked		Texas		Pediatrics				Yes	Pediatrics		Psychiatry				No	Unchecked	Unchecked	Unchecked	Unchecked		Unchecked	Unchecked	Unchecked	Unchecked	Unchecked	Unchecked						No	No
326		2020-04-17 18:20:13	MS4		I have completed all of my core rotations.		Unchecked	Unchecked	Unchecked	Unchecked	Unchecked	Unchecked	Unchecked	Unchecked	Unchecked	Unchecked		Missouri		Internal Medicine		Medical Genetics		Yes	Internal Medicine		Medical Genetics		Radiology (Diagnostic)		No	Unchecked	Unchecked	Unchecked	Unchecked		Unchecked	Unchecked	Unchecked	Unchecked	Unchecked	Unchecked						No	No
327		2020-04-17 18:24:05	MS2		I have not started my core rotations.		Unchecked	Unchecked	Unchecked	Unchecked	Unchecked	Unchecked	Unchecked	Unchecked	Unchecked	Unchecked		Missouri		Neurology		Internal Medicine		No							No	Unchecked	Unchecked	Unchecked	Unchecked		Unchecked	Unchecked	Unchecked	Unchecked	Unchecked	Unchecked						No	No
328		2020-04-17 18:35:43	MS2		I have not started my core rotations.		Unchecked	Unchecked	Unchecked	Unchecked	Unchecked	Unchecked	Unchecked	Unchecked	Unchecked	Unchecked		Missouri		Pediatrics				No							No	Unchecked	Unchecked	Unchecked	Unchecked		Unchecked	Unchecked	Unchecked	Unchecked	Unchecked	Unchecked						Yes	No
329		2020-04-17 18:35:58	MS3		I have completed some of my core rotations but not all of them.		Checked	Unchecked	Checked	Checked	Checked	Checked	Checked	Unchecked	Unchecked	Unchecked		Texas		Pediatrics				Yes	Dermatology						No	Unchecked	Unchecked	Unchecked	Unchecked		Unchecked	Unchecked	Unchecked	Unchecked	Unchecked	Unchecked						No	No
330		2020-04-17 18:42:42	MS3		I have completed some of my core rotations but not all of them.		Checked	Checked	Checked	Unchecked	Unchecked	Checked	Checked	Checked	Checked	Unchecked		Texas		Emergency Medicine		Internal Medicine		No							No	Unchecked	Unchecked	Unchecked	Unchecked		Unchecked	Unchecked	Unchecked	Unchecked	Unchecked	Unchecked						No	No
331		2020-04-17 18:40:14	PhD part of MD-PhD		I have not started my core rotations.		Unchecked	Unchecked	Unchecked	Unchecked	Unchecked	Unchecked	Unchecked	Unchecked	Unchecked	Unchecked		Missouri		Neurology				No							No	Unchecked	Unchecked	Unchecked	Unchecked		Unchecked	Unchecked	Unchecked	Unchecked	Unchecked	Unchecked						Yes	Yes
332		2020-04-17 18:41:56	MS1		I have not started my core rotations.		Unchecked	Unchecked	Unchecked	Unchecked	Unchecked	Unchecked	Unchecked	Unchecked	Unchecked	Unchecked		Missouri		Emergency Medicine				No							No	Unchecked	Unchecked	Unchecked	Unchecked		Unchecked	Unchecked	Unchecked	Unchecked	Unchecked	Unchecked						No	No
333		2020-04-17 18:48:06	MS3		I have completed some of my core rotations but not all of them.		Checked	Checked	Unchecked	Checked	Unchecked	Unchecked	Checked	Unchecked	Unchecked	Unchecked		Missouri		Pediatrics				No							No	Unchecked	Unchecked	Unchecked	Unchecked		Unchecked	Unchecked	Unchecked	Unchecked	Unchecked	Unchecked						Yes	No
334		2020-04-17 18:49:00	MS2		I have not started my core rotations.		Unchecked	Unchecked	Unchecked	Unchecked	Unchecked	Unchecked	Unchecked	Unchecked	Unchecked	Unchecked		Missouri		Dermatology		Internal Medicine		No							No	Unchecked	Unchecked	Unchecked	Unchecked		Unchecked	Unchecked	Unchecked	Unchecked	Unchecked	Unchecked						Yes	No
335		2020-04-17 18:58:51	MS1		I have not started my core rotations.		Unchecked	Unchecked	Unchecked	Unchecked	Unchecked	Unchecked	Unchecked	Unchecked	Unchecked	Unchecked		Texas		Orthopaedic Surgery		Internal Medicine		No							No	Unchecked	Unchecked	Unchecked	Unchecked		Unchecked	Unchecked	Unchecked	Unchecked	Unchecked	Unchecked						No	Yes
336		2020-04-17 19:01:22	PhD part of MD-PhD		I have not started my core rotations.		Unchecked	Unchecked	Unchecked	Unchecked	Unchecked	Unchecked	Unchecked	Unchecked	Unchecked	Unchecked		Missouri		Anesthesiology		Pediatrics		No							No	Unchecked	Unchecked	Unchecked	Unchecked		Unchecked	Unchecked	Unchecked	Unchecked	Unchecked	Unchecked						Yes	Yes
337		2020-04-17 19:10:34	MS4		I have completed all of my core rotations.		Unchecked	Unchecked	Unchecked	Unchecked	Unchecked	Unchecked	Unchecked	Unchecked	Unchecked	Unchecked		Texas		Neurology				Yes	Neurology		Neurology		Internal Medicine		No	Unchecked	Unchecked	Unchecked	Unchecked		Unchecked	Unchecked	Unchecked	Unchecked	Unchecked	Unchecked						No	No
338		2020-04-17 19:19:13	MS2		I have not started my core rotations.		Unchecked	Unchecked	Unchecked	Unchecked	Unchecked	Unchecked	Unchecked	Unchecked	Unchecked	Unchecked		Missouri		Pediatrics		Obstetrics & Gynecology		No							No	Unchecked	Unchecked	Unchecked	Unchecked		Unchecked	Unchecked	Unchecked	Unchecked	Unchecked	Unchecked						Yes	No
339		2020-04-17 19:27:30	MS4		I have completed all of my core rotations.		Unchecked	Unchecked	Unchecked	Unchecked	Unchecked	Unchecked	Unchecked	Unchecked	Unchecked	Unchecked		Missouri		Internal Medicine				Yes	Internal Medicine						No	Unchecked	Unchecked	Unchecked	Unchecked		Unchecked	Unchecked	Unchecked	Unchecked	Unchecked	Unchecked						No	No
340		2020-04-17 19:53:57	MS3		I have completed all of my core rotations.		Unchecked	Unchecked	Unchecked	Unchecked	Unchecked	Unchecked	Unchecked	Unchecked	Unchecked	Unchecked		Texas		Emergency Medicine				No							No	Unchecked	Unchecked	Unchecked	Unchecked		Unchecked	Unchecked	Unchecked	Unchecked	Unchecked	Unchecked						No	Yes
341		2020-04-17 20:04:00	MS3		I have completed all of my core rotations.		Unchecked	Unchecked	Unchecked	Unchecked	Unchecked	Unchecked	Unchecked	Unchecked	Unchecked	Unchecked		Tennessee		Emergency Medicine				Yes	Emergency Medicine						No	Unchecked	Unchecked	Unchecked	Unchecked		Unchecked	Unchecked	Unchecked	Unchecked	Unchecked	Unchecked						Yes	No
342		2020-04-17 20:07:46	MS2		I have not started my core rotations.		Unchecked	Unchecked	Unchecked	Unchecked	Unchecked	Unchecked	Unchecked	Unchecked	Unchecked	Unchecked		Missouri		Dermatology		Emergency Medicine		No							No	Unchecked	Unchecked	Unchecked	Unchecked		Unchecked	Unchecked	Unchecked	Unchecked	Unchecked	Unchecked						No	Yes
343		2020-04-17 20:31:56	MS1		I have not started my core rotations.		Unchecked	Unchecked	Unchecked	Unchecked	Unchecked	Unchecked	Unchecked	Unchecked	Unchecked	Unchecked		Missouri		Orthopaedic Surgery		Plastic Surgery (Integrated)		No							No	Unchecked	Unchecked	Unchecked	Unchecked		Unchecked	Unchecked	Unchecked	Unchecked	Unchecked	Unchecked						No	No
344		2020-04-17 20:37:11	MS1		I have not started my core rotations.		Unchecked	Unchecked	Unchecked	Unchecked	Unchecked	Unchecked	Unchecked	Unchecked	Unchecked	Unchecked		New York		Undecided				No							No	Unchecked	Unchecked	Unchecked	Unchecked		Unchecked	Unchecked	Unchecked	Unchecked	Unchecked	Unchecked						No	No
345		2020-04-17 21:06:46	MS3		I have completed some of my core rotations but not all of them.		Unchecked	Unchecked	Unchecked	Unchecked	Checked	Checked	Unchecked	Checked	Unchecked	Unchecked		Texas		Psychiatry				No							No	Unchecked	Unchecked	Unchecked	Unchecked		Unchecked	Unchecked	Unchecked	Unchecked	Unchecked	Unchecked						Yes	Yes
346		2020-04-17 21:29:46	MS1		I have not started my core rotations.		Unchecked	Unchecked	Unchecked	Unchecked	Unchecked	Unchecked	Unchecked	Unchecked	Unchecked	Unchecked		Missouri		Plastic Surgery (Integrated)		Otolaryngology		No							No	Unchecked	Unchecked	Unchecked	Unchecked		Unchecked	Unchecked	Unchecked	Unchecked	Unchecked	Unchecked						Yes	No
347		2020-04-17 21:43:30	MS2		I have not started my core rotations.		Unchecked	Unchecked	Unchecked	Unchecked	Unchecked	Unchecked	Unchecked	Unchecked	Unchecked	Unchecked		Missouri		Internal Medicine				No							No	Unchecked	Unchecked	Unchecked	Unchecked		Unchecked	Unchecked	Unchecked	Unchecked	Unchecked	Unchecked						Yes	Yes
348		2020-04-17 22:05:18	MS3		I have completed some of my core rotations but not all of them.		Checked	Checked	Checked	Checked	Unchecked	Unchecked	Unchecked	Checked	Unchecked	Unchecked		Texas		Orthopaedic Surgery				No							Yes	Unchecked	Unchecked	Checked	Unchecked		Checked	Checked	Checked	Unchecked	Checked	Unchecked		Orthopaedic Surgery		Surgery		Yes	No
349		2020-04-17 22:41:47	MS1		I have not started my core rotations.		Unchecked	Unchecked	Unchecked	Unchecked	Unchecked	Unchecked	Unchecked	Unchecked	Unchecked	Unchecked		Missouri		Orthopaedic Surgery				No							No	Unchecked	Unchecked	Unchecked	Unchecked		Unchecked	Unchecked	Unchecked	Unchecked	Unchecked	Unchecked						No	No
350		2020-04-18 00:22:34	MS4		I have completed all of my core rotations.		Unchecked	Unchecked	Unchecked	Unchecked	Unchecked	Unchecked	Unchecked	Unchecked	Unchecked	Unchecked		Texas		Internal Medicine				Yes	Internal Medicine		Thoracic Surgery (Integrated)		Pediatrics		No	Unchecked	Unchecked	Unchecked	Unchecked		Unchecked	Unchecked	Unchecked	Unchecked	Unchecked	Unchecked						Yes	No
351		2020-04-18 00:33:22	MS1		I have not started my core rotations.		Unchecked	Unchecked	Unchecked	Unchecked	Unchecked	Unchecked	Unchecked	Unchecked	Unchecked	Unchecked		New York		Pediatrics		General Surgery		No							Yes	Unchecked	Checked	Unchecked	Unchecked		Unchecked	Unchecked	Unchecked	Unchecked	Unchecked	Unchecked		Internal Medicine		Surgery		No	No
352		2020-04-18 00:57:20	MS4		I have completed all of my core rotations.		Unchecked	Unchecked	Unchecked	Unchecked	Unchecked	Unchecked	Unchecked	Unchecked	Unchecked	Unchecked		Missouri		Neurology				Yes	Internal Medicine		Neurology		Pathology		No	Unchecked	Unchecked	Unchecked	Unchecked		Unchecked	Unchecked	Unchecked	Unchecked	Unchecked	Unchecked						No	No
353		2020-04-18 02:55:26	MS1		I have not started my core rotations.		Unchecked	Unchecked	Unchecked	Unchecked	Unchecked	Unchecked	Unchecked	Unchecked	Unchecked	Unchecked		Missouri		Internal Medicine		Family Medicine		No							No	Unchecked	Unchecked	Unchecked	Unchecked		Unchecked	Unchecked	Unchecked	Unchecked	Unchecked	Unchecked						No	Yes
354		2020-04-18 07:44:11	MS2		I have not started my core rotations.		Unchecked	Unchecked	Unchecked	Unchecked	Unchecked	Unchecked	Unchecked	Unchecked	Unchecked	Unchecked		Missouri		Internal Medicine		Medical Genetics		No							No	Unchecked	Unchecked	Unchecked	Unchecked		Unchecked	Unchecked	Unchecked	Unchecked	Unchecked	Unchecked						Yes	No
355		2020-04-18 08:18:39	MS3		I have completed some of my core rotations but not all of them.		Checked	Unchecked	Checked	Unchecked	Checked	Checked	Checked	Unchecked	Unchecked	Unchecked		Texas		General Surgery		Neurology		Yes	Other	EKG reading					Yes	Checked	Unchecked	Checked	Unchecked		Unchecked	Unchecked	Checked	Checked	Checked	Unchecked		Surgery		Neurology		Yes	No
356		2020-04-18 10:07:46	PhD part of MD-PhD		I have not started my core rotations.		Unchecked	Unchecked	Unchecked	Unchecked	Unchecked	Unchecked	Unchecked	Unchecked	Unchecked	Unchecked		Missouri		Internal Medicine				No							No	Unchecked	Unchecked	Unchecked	Unchecked		Unchecked	Unchecked	Unchecked	Unchecked	Unchecked	Unchecked						Yes	No
357		2020-04-18 10:57:43	MS2		I have not started my core rotations.		Unchecked	Unchecked	Unchecked	Unchecked	Unchecked	Unchecked	Unchecked	Unchecked	Unchecked	Unchecked		Missouri		Psychiatry		Family Medicine		No							Yes	Unchecked	Unchecked	Unchecked	Checked	I am more certain of my specialty of choice.	Unchecked	Unchecked	Unchecked	Unchecked	Unchecked	Unchecked		Psychiatry		Family Medicine		Yes	No
358		2020-04-18 10:58:04	MS2		I have not started my core rotations.		Unchecked	Unchecked	Unchecked	Unchecked	Unchecked	Unchecked	Unchecked	Unchecked	Unchecked	Unchecked		Texas		Family Medicine		Psychiatry		No							No	Unchecked	Unchecked	Unchecked	Unchecked		Unchecked	Unchecked	Unchecked	Unchecked	Unchecked	Unchecked						No	No
359		2020-04-18 11:32:39	MS1		I have not started my core rotations.		Unchecked	Unchecked	Unchecked	Unchecked	Unchecked	Unchecked	Unchecked	Unchecked	Unchecked	Unchecked		South Carolina		Pediatrics		Emergency Medicine		No							No	Unchecked	Unchecked	Unchecked	Unchecked		Unchecked	Unchecked	Unchecked	Unchecked	Unchecked	Unchecked						No	No
360		2020-04-18 11:35:47	MS4		I have completed all of my core rotations.		Unchecked	Unchecked	Unchecked	Unchecked	Unchecked	Unchecked	Unchecked	Unchecked	Unchecked	Unchecked		Missouri		Psychiatry				Yes	Pediatrics		Psychiatry		Emergency Medicine		No	Unchecked	Unchecked	Unchecked	Unchecked		Unchecked	Unchecked	Unchecked	Unchecked	Unchecked	Unchecked						No	No
361		2020-04-18 12:23:30	MS3		I have completed some of my core rotations but not all of them.		Unchecked	Checked	Checked	Unchecked	Checked	Checked	Checked	Unchecked	Unchecked	Unchecked		South Carolina		Internal Medicine				No							No	Unchecked	Unchecked	Unchecked	Unchecked		Unchecked	Unchecked	Unchecked	Unchecked	Unchecked	Unchecked						Yes	No
362		2020-04-18 12:24:16	MS2		I have not started my core rotations.		Unchecked	Unchecked	Unchecked	Unchecked	Unchecked	Unchecked	Unchecked	Unchecked	Unchecked	Unchecked		Missouri		Physical Medicine & Rehabilitation				No							No	Unchecked	Unchecked	Unchecked	Unchecked		Unchecked	Unchecked	Unchecked	Unchecked	Unchecked	Unchecked						No	No
363		2020-04-18 12:44:23	Year Out		I have completed all of my core rotations.		Unchecked	Unchecked	Unchecked	Unchecked	Unchecked	Unchecked	Unchecked	Unchecked	Unchecked	Unchecked		Missouri		Physical Medicine & Rehabilitation				No							No	Unchecked	Unchecked	Unchecked	Unchecked		Unchecked	Unchecked	Unchecked	Unchecked	Unchecked	Unchecked						No	No
364		2020-04-18 13:02:07	MS3		I have completed some of my core rotations but not all of them.		Checked	Checked	Unchecked	Unchecked	Checked	Checked	Checked	Checked	Unchecked	Unchecked		Texas		Internal Medicine		Obstetrics & Gynecology		Yes	Other	EKG	Emergency Medicine				No	Unchecked	Unchecked	Unchecked	Unchecked		Unchecked	Unchecked	Unchecked	Unchecked	Unchecked	Unchecked						Yes	No
365		2020-04-18 13:47:01	MS4		I have completed all of my core rotations.		Unchecked	Unchecked	Unchecked	Unchecked	Unchecked	Unchecked	Unchecked	Unchecked	Unchecked	Unchecked		Connecticut		Internal Medicine				Yes	Internal Medicine						No	Unchecked	Unchecked	Unchecked	Unchecked		Unchecked	Unchecked	Unchecked	Unchecked	Unchecked	Unchecked						No	No
366		2020-04-18 13:47:45	Year Out		I have completed all of my core rotations.		Unchecked	Unchecked	Unchecked	Unchecked	Unchecked	Unchecked	Unchecked	Unchecked	Unchecked	Unchecked		Connecticut		Otolaryngology				Yes	Otolaryngology		Radiology (Diagnostic)		General Surgery		No	Unchecked	Unchecked	Unchecked	Unchecked		Unchecked	Unchecked	Unchecked	Unchecked	Unchecked	Unchecked						No	No
367		2020-04-18 13:48:52	MS4		I have completed all of my core rotations.		Unchecked	Unchecked	Unchecked	Unchecked	Unchecked	Unchecked	Unchecked	Unchecked	Unchecked	Unchecked		Connecticut		Otolaryngology				Yes	Otolaryngology		General Surgery				No	Unchecked	Unchecked	Unchecked	Unchecked		Unchecked	Unchecked	Unchecked	Unchecked	Unchecked	Unchecked						Yes	No
368		2020-04-18 13:48:56	MS4		I have completed all of my core rotations.		Unchecked	Unchecked	Unchecked	Unchecked	Unchecked	Unchecked	Unchecked	Unchecked	Unchecked	Unchecked		Connecticut		Neurosurgery				Yes	Neurosurgery		General Surgery				No	Unchecked	Unchecked	Unchecked	Unchecked		Unchecked	Unchecked	Unchecked	Unchecked	Unchecked	Unchecked						No	No
369		2020-04-18 13:48:56	MS3		I have completed some of my core rotations but not all of them.		Checked	Checked	Checked	Unchecked	Checked	Checked	Checked	Unchecked	Unchecked	Unchecked		Connecticut		Radiology (Diagnostic)				No							No	Unchecked	Unchecked	Unchecked	Unchecked		Unchecked	Unchecked	Unchecked	Unchecked	Unchecked	Unchecked						No	No
370		2020-04-18 13:49:49	MS3		I have completed some of my core rotations but not all of them.		Checked	Unchecked	Checked	Checked	Checked	Checked	Checked	Unchecked	Unchecked	Unchecked		Connecticut		Orthopaedic Surgery				Yes	Orthopaedic Surgery						No	Unchecked	Unchecked	Unchecked	Unchecked		Unchecked	Unchecked	Unchecked	Unchecked	Unchecked	Unchecked						No	Yes
371		2020-04-18 13:54:44	MS3		I have completed some of my core rotations but not all of them.		Checked	Unchecked	Checked	Checked	Checked	Checked	Checked	Checked	Unchecked	Unchecked		Connecticut		Internal Medicine				Yes	Internal Medicine						No	Unchecked	Unchecked	Unchecked	Unchecked		Unchecked	Unchecked	Unchecked	Unchecked	Unchecked	Unchecked						No	No
372		2020-04-18 13:55:37	MS3		I have completed some of my core rotations but not all of them.		Checked	Checked	Unchecked	Checked	Checked	Checked	Checked	Checked	Unchecked	Unchecked		Connecticut		Pediatrics				Yes	Other	Pediatric GI	Other	Pediatric Palliative Care			No	Unchecked	Unchecked	Unchecked	Unchecked		Unchecked	Unchecked	Unchecked	Unchecked	Unchecked	Unchecked						No	No
373		2020-04-18 14:02:41	MS4		I have completed all of my core rotations.		Unchecked	Unchecked	Unchecked	Unchecked	Unchecked	Unchecked	Unchecked	Unchecked	Unchecked	Unchecked		Connecticut		Psychiatry				Yes	Emergency Medicine		Internal Medicine		Psychiatry		No	Unchecked	Unchecked	Unchecked	Unchecked		Unchecked	Unchecked	Unchecked	Unchecked	Unchecked	Unchecked						No	No
374		2020-04-18 14:08:41	MS3		I have completed some of my core rotations but not all of them.		Checked	Unchecked	Checked	Checked	Checked	Checked	Checked	Unchecked	Checked	Unchecked		Connecticut		Emergency Medicine				Yes	Emergency Medicine						No	Unchecked	Unchecked	Unchecked	Unchecked		Unchecked	Unchecked	Unchecked	Unchecked	Unchecked	Unchecked						No	No
375		2020-04-18 14:14:56	MS4		I have completed all of my core rotations.		Unchecked	Unchecked	Unchecked	Unchecked	Unchecked	Unchecked	Unchecked	Unchecked	Unchecked	Unchecked		Connecticut		Orthopaedic Surgery				Yes	Orthopaedic Surgery		Orthopaedic Surgery		Orthopaedic Surgery		No	Unchecked	Unchecked	Unchecked	Unchecked		Unchecked	Unchecked	Unchecked	Unchecked	Unchecked	Unchecked						No	No
376		2020-04-18 14:15:45	MS2		I have not started my core rotations.		Unchecked	Unchecked	Unchecked	Unchecked	Unchecked	Unchecked	Unchecked	Unchecked	Unchecked	Unchecked		Connecticut		Obstetrics & Gynecology		Internal Medicine		No							No	Unchecked	Unchecked	Unchecked	Unchecked		Unchecked	Unchecked	Unchecked	Unchecked	Unchecked	Unchecked						Yes	No
377		2020-04-18 14:17:23	MS3		I have completed some of my core rotations but not all of them.		Checked	Unchecked	Unchecked	Unchecked	Unchecked	Unchecked	Checked	Unchecked	Unchecked	Unchecked		Connecticut		Pediatrics				Yes	Other	Pediatric Infectious Disease					No	Unchecked	Unchecked	Unchecked	Unchecked		Unchecked	Unchecked	Unchecked	Unchecked	Unchecked	Unchecked						No	No
378		2020-04-18 14:17:53	MS4		I have completed all of my core rotations.		Unchecked	Unchecked	Unchecked	Unchecked	Unchecked	Unchecked	Unchecked	Unchecked	Unchecked	Unchecked		Connecticut		Internal Medicine				Yes	Internal Medicine		Emergency Medicine				No	Unchecked	Unchecked	Unchecked	Unchecked		Unchecked	Unchecked	Unchecked	Unchecked	Unchecked	Unchecked						No	No
379		2020-04-18 14:19:17	MS1		I have not started my core rotations.		Unchecked	Unchecked	Unchecked	Unchecked	Unchecked	Unchecked	Unchecked	Unchecked	Unchecked	Unchecked		Connecticut		Internal Medicine		Neurology		No							Yes	Checked	Unchecked	Unchecked	Unchecked		Unchecked	Unchecked	Unchecked	Unchecked	Unchecked	Unchecked		Internal Medicine		Psychiatry		No	Yes
380		2020-04-18 14:23:15	MS4		I have completed all of my core rotations.		Unchecked	Unchecked	Unchecked	Unchecked	Unchecked	Unchecked	Unchecked	Unchecked	Unchecked	Unchecked		Connecticut		Internal Medicine		Emergency Medicine		Yes	Emergency Medicine		Internal Medicine				No	Unchecked	Unchecked	Unchecked	Unchecked		Unchecked	Unchecked	Unchecked	Unchecked	Unchecked	Unchecked						No	No
381		2020-04-18 14:27:50	MS3		I have completed all of my core rotations.		Unchecked	Unchecked	Unchecked	Unchecked	Unchecked	Unchecked	Unchecked	Unchecked	Unchecked	Unchecked		Georgia		Psychiatry				No							No	Unchecked	Unchecked	Unchecked	Unchecked		Unchecked	Unchecked	Unchecked	Unchecked	Unchecked	Unchecked						No	No
382		2020-04-18 14:31:54	MS3		I have completed all of my core rotations.		Unchecked	Unchecked	Unchecked	Unchecked	Unchecked	Unchecked	Unchecked	Unchecked	Unchecked	Unchecked		Connecticut		Dermatology		Pediatrics		No							No	Unchecked	Unchecked	Unchecked	Unchecked		Unchecked	Unchecked	Unchecked	Unchecked	Unchecked	Unchecked						Yes	No
383		2020-04-18 14:33:34	MS3		I have completed some of my core rotations but not all of them.		Checked	Checked	Checked	Checked	Unchecked	Checked	Unchecked	Unchecked	Unchecked	Unchecked		Texas		Psychiatry		Internal Medicine		No							Yes	Unchecked	Checked	Unchecked	Unchecked		Unchecked	Unchecked	Unchecked	Unchecked	Unchecked	Unchecked		Internal Medicine		Ophthalmology		No	Yes
384		2020-04-18 14:38:34	MS3		I have completed some of my core rotations but not all of them.		Checked	Unchecked	Checked	Checked	Checked	Checked	Unchecked	Unchecked	Unchecked	Unchecked		Georgia		Anesthesiology				Yes	Anesthesiology		Other	Cardiology	Physical Medicine & Rehabilitation		No	Unchecked	Unchecked	Unchecked	Unchecked		Unchecked	Unchecked	Unchecked	Unchecked	Unchecked	Unchecked						No	No
385		2020-04-18 14:40:48	MS3		I have completed some of my core rotations but not all of them.		Checked	Checked	Checked	Checked	Unchecked	Checked	Checked	Checked	Unchecked	Unchecked		Connecticut		Obstetrics & Gynecology				No							No	Unchecked	Unchecked	Unchecked	Unchecked		Unchecked	Unchecked	Unchecked	Unchecked	Unchecked	Unchecked						Yes	No
386		2020-04-18 14:52:51	MS3		I have completed some of my core rotations but not all of them.		Checked	Checked	Checked	Checked	Checked	Checked	Unchecked	Unchecked	Unchecked	Unchecked		Georgia		Obstetrics & Gynecology				No							Yes	Checked	Unchecked	Unchecked	Unchecked		Unchecked	Unchecked	Unchecked	Unchecked	Unchecked	Unchecked		Obstetrics & Gynecology		Internal Medicine		No	No
387		2020-04-18 14:52:57	MS3		I have completed some of my core rotations but not all of them.		Checked	Checked	Checked	Checked	Checked	Checked	Unchecked	Unchecked	Unchecked	Unchecked		Georgia		Obstetrics & Gynecology		Radiology (Diagnostic)		No							No	Unchecked	Unchecked	Unchecked	Unchecked		Unchecked	Unchecked	Unchecked	Unchecked	Unchecked	Unchecked						No	No
388		2020-04-18 14:53:55	MS3		I have completed all of my core rotations.		Unchecked	Unchecked	Unchecked	Unchecked	Unchecked	Unchecked	Unchecked	Unchecked	Unchecked	Unchecked		Georgia		Internal Medicine		Emergency Medicine		No							No	Unchecked	Unchecked	Unchecked	Unchecked		Unchecked	Unchecked	Unchecked	Unchecked	Unchecked	Unchecked						Yes	No
389		2020-04-18 14:54:27	MS4		I have completed all of my core rotations.		Unchecked	Unchecked	Unchecked	Unchecked	Unchecked	Unchecked	Unchecked	Unchecked	Unchecked	Unchecked		Connecticut		Psychiatry				Yes	Psychiatry		Internal Medicine				No	Unchecked	Unchecked	Unchecked	Unchecked		Unchecked	Unchecked	Unchecked	Unchecked	Unchecked	Unchecked						No	No
390		2020-04-18 14:55:00	MS3		I have completed some of my core rotations but not all of them.		Checked	Checked	Checked	Unchecked	Checked	Checked	Unchecked	Unchecked	Unchecked	Unchecked		Georgia		Anesthesiology		Radiology (Diagnostic)		Yes	Interventional Radiology (Integrated)						Yes	Checked	Unchecked	Checked	Unchecked		Checked	Unchecked	Checked	Checked	Checked	Unchecked		Radiology (Diagnostic)		Anesthesiology		Yes	No
391		2020-04-18 15:03:19	MS3		I have completed some of my core rotations but not all of them.		Checked	Checked	Checked	Checked	Checked	Checked	Checked	Unchecked	Unchecked	Unchecked		Georgia		Obstetrics & Gynecology				Yes	Anesthesiology		Obstetrics & Gynecology				No	Unchecked	Unchecked	Unchecked	Unchecked		Unchecked	Unchecked	Unchecked	Unchecked	Unchecked	Unchecked						No	No
392		2020-04-18 15:14:22	MS3		I have completed some of my core rotations but not all of them.		Checked	Checked	Unchecked	Checked	Checked	Checked	Unchecked	Unchecked	Unchecked	Unchecked		Georgia		Pediatrics				No							Yes	Checked	Unchecked	Unchecked	Unchecked		Unchecked	Unchecked	Unchecked	Unchecked	Unchecked	Unchecked		Pediatrics		Emergency Medicine		No	No
393		2020-04-18 15:14:40	MS3		I have completed some of my core rotations but not all of them.		Checked	Checked	Unchecked	Checked	Checked	Checked	Checked	Checked	Unchecked	Unchecked		Massachusetts		General Surgery				No							No	Unchecked	Unchecked	Unchecked	Unchecked		Unchecked	Unchecked	Unchecked	Unchecked	Unchecked	Unchecked						Yes	No
394		2020-04-18 15:20:33	MS3		I have completed all of my core rotations.		Unchecked	Unchecked	Unchecked	Unchecked	Unchecked	Unchecked	Unchecked	Unchecked	Unchecked	Unchecked		Massachusetts		Obstetrics & Gynecology				Yes	Neurology		Other	Research			Yes	Unchecked	Unchecked	Checked	Unchecked		Checked	Unchecked	Checked	Checked	Checked	Unchecked		Obstetrics & Gynecology		Internal Medicine		Yes	Yes
395		2020-04-18 15:20:54	MS3		I have completed some of my core rotations but not all of them.		Checked	Checked	Unchecked	Checked	Checked	Checked	Checked	Unchecked	Checked	Unchecked		Massachusetts		Interventional Radiology (Integrated)		Radiology (Diagnostic)		No							Yes	Checked	Unchecked	Unchecked	Unchecked		Unchecked	Unchecked	Unchecked	Unchecked	Unchecked	Unchecked		Interventional Radiology (Integrated)		Internal Medicine		No	No
396		2020-04-18 15:20:56	MS3		I have completed all of my core rotations.		Unchecked	Unchecked	Unchecked	Unchecked	Unchecked	Unchecked	Unchecked	Unchecked	Unchecked	Unchecked		Massachusetts		Emergency Medicine		Internal Medicine		No							No	Unchecked	Unchecked	Unchecked	Unchecked		Unchecked	Unchecked	Unchecked	Unchecked	Unchecked	Unchecked						Yes	Yes
397		2020-04-18 15:21:11	MS3		I have completed some of my core rotations but not all of them.		Unchecked	Checked	Unchecked	Unchecked	Unchecked	Unchecked	Unchecked	Unchecked	Unchecked	Unchecked		Massachusetts		Otolaryngology		Internal Medicine		No							Yes	Checked	Unchecked	Unchecked	Unchecked		Unchecked	Unchecked	Unchecked	Unchecked	Unchecked	Unchecked		Otolaryngology		Internal Medicine		No	No
398		2020-04-18 15:22:14	MS3		I have completed some of my core rotations but not all of them.		Unchecked	Checked	Checked	Checked	Checked	Checked	Checked	Unchecked	Unchecked	Unchecked		Connecticut		Radiology (Diagnostic)				Yes	Radiology (Diagnostic)						No	Unchecked	Unchecked	Unchecked	Unchecked		Unchecked	Unchecked	Unchecked	Unchecked	Unchecked	Unchecked						No	No
399		2020-04-18 15:23:29	MS3		I have completed some of my core rotations but not all of them.		Checked	Checked	Checked	Checked	Checked	Checked	Unchecked	Unchecked	Unchecked	Unchecked		Massachusetts		Emergency Medicine				No							No	Unchecked	Unchecked	Unchecked	Unchecked		Unchecked	Unchecked	Unchecked	Unchecked	Unchecked	Unchecked						No	No
400		2020-04-18 15:23:34	MS3		I have completed some of my core rotations but not all of them.		Checked	Checked	Checked	Checked	Unchecked	Checked	Checked	Unchecked	Checked	Unchecked		Massachusetts		Ophthalmology		Anesthesiology		No							Yes	Checked	Unchecked	Checked	Unchecked		Checked	Checked	Checked	Unchecked	Checked	Unchecked		Ophthalmology		Anesthesiology		Yes	No
401		2020-04-18 15:24:57	MS4		I have completed all of my core rotations.		Unchecked	Unchecked	Unchecked	Unchecked	Unchecked	Unchecked	Unchecked	Unchecked	Unchecked	Unchecked		Connecticut		General Surgery		Obstetrics & Gynecology		Yes	General Surgery		Obstetrics & Gynecology		Radiology (Diagnostic)		Yes	Unchecked	Checked	Unchecked	Unchecked		Unchecked	Unchecked	Unchecked	Unchecked	Unchecked	Unchecked		Internal Medicine				No	No
402		2020-04-18 15:33:23	MS3		I have completed all of my core rotations.		Unchecked	Unchecked	Unchecked	Unchecked	Unchecked	Unchecked	Unchecked	Unchecked	Unchecked	Unchecked		Massachusetts		Internal Medicine				Yes	Neurology						No	Unchecked	Unchecked	Unchecked	Unchecked		Unchecked	Unchecked	Unchecked	Unchecked	Unchecked	Unchecked						Yes	No
403		2020-04-18 15:36:31	MS3		I have completed all of my core rotations.		Unchecked	Unchecked	Unchecked	Unchecked	Unchecked	Unchecked	Unchecked	Unchecked	Unchecked	Unchecked		Georgia		Anesthesiology		Internal Medicine		No							Yes	Checked	Unchecked	Unchecked	Unchecked		Unchecked	Unchecked	Unchecked	Unchecked	Unchecked	Unchecked		Internal Medicine		Anesthesiology		Yes	No
404		2020-04-18 15:37:07	MS3		I have completed some of my core rotations but not all of them.		Checked	Checked	Unchecked	Checked	Checked	Checked	Checked	Unchecked	Checked	Unchecked		Massachusetts		Emergency Medicine				No							No	Unchecked	Unchecked	Unchecked	Unchecked		Unchecked	Unchecked	Unchecked	Unchecked	Unchecked	Unchecked						Yes	No
405		2020-04-18 15:38:55	MS3		I have completed some of my core rotations but not all of them.		Checked	Checked	Checked	Checked	Checked	Checked	Unchecked	Checked	Checked	Unchecked		Georgia		Orthopaedic Surgery				Yes	Anesthesiology		Plastic Surgery (Integrated)		Orthopaedic Surgery		No	Unchecked	Unchecked	Unchecked	Unchecked		Unchecked	Unchecked	Unchecked	Unchecked	Unchecked	Unchecked						No	Yes
406		2020-04-18 15:42:56	MS3		I have completed some of my core rotations but not all of them.		Checked	Checked	Checked	Checked	Unchecked	Checked	Checked	Unchecked	Checked	Unchecked		Massachusetts		Ophthalmology				No							No	Unchecked	Unchecked	Unchecked	Unchecked		Unchecked	Unchecked	Unchecked	Unchecked	Unchecked	Unchecked						No	No
407		2020-04-18 15:45:56	MS3		I have completed some of my core rotations but not all of them.		Unchecked	Checked	Checked	Checked	Checked	Checked	Checked	Checked	Unchecked	Unchecked		Massachusetts		Internal Medicine				No							No	Unchecked	Unchecked	Unchecked	Unchecked		Unchecked	Unchecked	Unchecked	Unchecked	Unchecked	Unchecked						Yes	No
408		2020-04-18 15:47:03	MS3		I have completed some of my core rotations but not all of them.		Checked	Checked	Checked	Checked	Checked	Unchecked	Checked	Unchecked	Checked	Unchecked		Massachusetts		Medicine/Pediatrics		Internal Medicine		No							No	Unchecked	Unchecked	Unchecked	Unchecked		Unchecked	Unchecked	Unchecked	Unchecked	Unchecked	Unchecked						No	No
409		2020-04-18 15:47:49	MS2		I have not started my core rotations.		Unchecked	Unchecked	Unchecked	Unchecked	Unchecked	Unchecked	Unchecked	Unchecked	Unchecked	Unchecked		Massachusetts		Internal Medicine		Psychiatry		No							No	Unchecked	Unchecked	Unchecked	Unchecked		Unchecked	Unchecked	Unchecked	Unchecked	Unchecked	Unchecked						Yes	Yes
410		2020-04-18 15:51:44	MS2		I have not started my core rotations.		Unchecked	Unchecked	Unchecked	Unchecked	Unchecked	Unchecked	Unchecked	Unchecked	Unchecked	Unchecked		Massachusetts		General Surgery		Emergency Medicine		No							Yes	Checked	Unchecked	Unchecked	Unchecked		Unchecked	Unchecked	Unchecked	Unchecked	Unchecked	Unchecked		Surgery		Emergency Medicine		No	Yes
411		2020-04-18 15:52:52	MS3		I have completed some of my core rotations but not all of them.		Checked	Checked	Checked	Checked	Unchecked	Unchecked	Checked	Checked	Unchecked	Unchecked		Texas		Psychiatry		Pediatrics		No							No	Unchecked	Unchecked	Unchecked	Unchecked		Unchecked	Unchecked	Unchecked	Unchecked	Unchecked	Unchecked						No	No
412		2020-04-18 16:08:50	MS3		I have completed some of my core rotations but not all of them.		Checked	Checked	Checked	Unchecked	Unchecked	Checked	Checked	Unchecked	Unchecked	Unchecked		Massachusetts		Ophthalmology		Child Neurology		No							Yes	Checked	Unchecked	Checked	Unchecked		Unchecked	Checked	Unchecked	Unchecked	Unchecked	Unchecked		Ophthalmology		Child Neurology		No	Yes
413		2020-04-18 16:14:04	MS2		I have not started my core rotations.		Unchecked	Unchecked	Unchecked	Unchecked	Unchecked	Unchecked	Unchecked	Unchecked	Unchecked	Unchecked		Massachusetts		Emergency Medicine		Obstetrics & Gynecology		No							No	Unchecked	Unchecked	Unchecked	Unchecked		Unchecked	Unchecked	Unchecked	Unchecked	Unchecked	Unchecked						No	No
414		2020-04-18 16:17:13	MS4		I have completed all of my core rotations.		Unchecked	Unchecked	Unchecked	Unchecked	Unchecked	Unchecked	Unchecked	Unchecked	Unchecked	Unchecked		Connecticut		Anesthesiology				Yes	Anesthesiology		Internal Medicine		Radiology (Diagnostic)		No	Unchecked	Unchecked	Unchecked	Unchecked		Unchecked	Unchecked	Unchecked	Unchecked	Unchecked	Unchecked						No	No
415		2020-04-18 16:17:30	MS4		I have completed all of my core rotations.		Unchecked	Unchecked	Unchecked	Unchecked	Unchecked	Unchecked	Unchecked	Unchecked	Unchecked	Unchecked		Massachusetts		Pediatrics				No							No	Unchecked	Unchecked	Unchecked	Unchecked		Unchecked	Unchecked	Unchecked	Unchecked	Unchecked	Unchecked						Yes	Yes
416		2020-04-18 16:22:37	MS3		I have completed all of my core rotations.		Unchecked	Unchecked	Unchecked	Unchecked	Unchecked	Unchecked	Unchecked	Unchecked	Unchecked	Unchecked		Massachusetts		Emergency Medicine				No							No	Unchecked	Unchecked	Unchecked	Unchecked		Unchecked	Unchecked	Unchecked	Unchecked	Unchecked	Unchecked						No	No
417		2020-04-18 16:24:37	MS3		I have completed some of my core rotations but not all of them.		Checked	Checked	Checked	Checked	Checked	Unchecked	Checked	Unchecked	Unchecked	Unchecked		Connecticut		Internal Medicine				No							No	Unchecked	Unchecked	Unchecked	Unchecked		Unchecked	Unchecked	Unchecked	Unchecked	Unchecked	Unchecked						No	No
418		2020-04-18 16:38:41	MS4		I have completed all of my core rotations.		Unchecked	Unchecked	Unchecked	Unchecked	Unchecked	Unchecked	Unchecked	Unchecked	Unchecked	Unchecked		Texas		Psychiatry				Yes	Psychiatry		Internal Medicine				No	Unchecked	Unchecked	Unchecked	Unchecked		Unchecked	Unchecked	Unchecked	Unchecked	Unchecked	Unchecked						No	No
419		2020-04-18 16:48:42	MS2		I have not started my core rotations.		Unchecked	Unchecked	Unchecked	Unchecked	Unchecked	Unchecked	Unchecked	Unchecked	Unchecked	Unchecked		Massachusetts		General Surgery				No							Yes	Checked	Checked	Unchecked	Unchecked		Unchecked	Unchecked	Unchecked	Unchecked	Unchecked	Unchecked		Surgery		Family Medicine		No	Yes
420		2020-04-18 16:50:12	MS2		I have not started my core rotations.		Unchecked	Unchecked	Unchecked	Unchecked	Unchecked	Unchecked	Unchecked	Unchecked	Unchecked	Unchecked		Massachusetts		General Surgery		Obstetrics & Gynecology		No							Yes	Checked	Unchecked	Checked	Unchecked		Unchecked	Unchecked	Unchecked	Unchecked	Checked	Unchecked		Surgery		Anesthesiology		No	Yes
421		2020-04-18 16:50:54	MS2		I have not started my core rotations.		Unchecked	Unchecked	Unchecked	Unchecked	Unchecked	Unchecked	Unchecked	Unchecked	Unchecked	Unchecked		Connecticut		Internal Medicine		Dermatology		No							No	Unchecked	Unchecked	Unchecked	Unchecked		Unchecked	Unchecked	Unchecked	Unchecked	Unchecked	Unchecked						No	No
422		2020-04-18 16:51:07	MS3		I have completed some of my core rotations but not all of them.		Checked	Checked	Checked	Checked	Checked	Unchecked	Checked	Unchecked	Checked	Unchecked		Massachusetts		Anesthesiology				No							No	Unchecked	Unchecked	Unchecked	Unchecked		Unchecked	Unchecked	Unchecked	Unchecked	Unchecked	Unchecked						No	No
423		2020-04-18 16:51:35	MS3		I have completed some of my core rotations but not all of them.		Checked	Checked	Checked	Checked	Checked	Unchecked	Checked	Unchecked	Checked	Unchecked		Massachusetts		Anesthesiology				No							Yes	Checked	Unchecked	Unchecked	Unchecked		Unchecked	Unchecked	Unchecked	Unchecked	Unchecked	Unchecked		Surgery		Internal Medicine		Yes	Yes
424		2020-04-18 16:58:47	MS3		I have completed some of my core rotations but not all of them.		Checked	Checked	Checked	Unchecked	Checked	Checked	Checked	Unchecked	Checked	Unchecked		Massachusetts		Internal Medicine				No							No	Unchecked	Unchecked	Unchecked	Unchecked		Unchecked	Unchecked	Unchecked	Unchecked	Unchecked	Unchecked						Yes	No
425		2020-04-18 17:00:50	MS2		I have not started my core rotations.		Unchecked	Unchecked	Unchecked	Unchecked	Unchecked	Unchecked	Unchecked	Unchecked	Unchecked	Unchecked		Missouri		Obstetrics & Gynecology		Internal Medicine		No							No	Unchecked	Unchecked	Unchecked	Unchecked		Unchecked	Unchecked	Unchecked	Unchecked	Unchecked	Unchecked						No	No
426		2020-04-18 17:04:06	MS3		I have completed some of my core rotations but not all of them.		Checked	Checked	Unchecked	Checked	Checked	Checked	Checked	Unchecked	Checked	Unchecked		Massachusetts		Internal Medicine		Medicine/Pediatrics		No							Yes	Checked	Unchecked	Unchecked	Unchecked		Unchecked	Unchecked	Unchecked	Unchecked	Unchecked	Unchecked		Internal Medicine		Pediatrics		No	No
427		2020-04-18 17:10:53	MS2		I have not started my core rotations.		Unchecked	Unchecked	Unchecked	Unchecked	Unchecked	Unchecked	Unchecked	Unchecked	Unchecked	Unchecked		Massachusetts		Undecided				No							Yes	Checked	Unchecked	Checked	Unchecked		Checked	Checked	Checked	Checked	Checked	Unchecked		Internal Medicine		Urology		Yes	Yes
428		2020-04-18 17:14:28	MS3		I have completed some of my core rotations but not all of them.		Checked	Unchecked	Unchecked	Unchecked	Unchecked	Unchecked	Unchecked	Unchecked	Unchecked	Unchecked		Massachusetts		Otolaryngology		General Surgery		No							Yes	Checked	Unchecked	Checked	Unchecked		Unchecked	Checked	Unchecked	Checked	Checked	Unchecked		Otolaryngology		Surgery		Yes	Yes
429		2020-04-18 17:22:50	MS4		I have completed all of my core rotations.		Unchecked	Unchecked	Unchecked	Unchecked	Unchecked	Unchecked	Unchecked	Unchecked	Unchecked	Unchecked		Connecticut		Internal Medicine				Yes	Internal Medicine						No	Unchecked	Unchecked	Unchecked	Unchecked		Unchecked	Unchecked	Unchecked	Unchecked	Unchecked	Unchecked						No	No
430		2020-04-18 17:38:47	MS1		I have not started my core rotations.		Unchecked	Unchecked	Unchecked	Unchecked	Unchecked	Unchecked	Unchecked	Unchecked	Unchecked	Unchecked		New York		Emergency Medicine		General Surgery		No							No	Unchecked	Unchecked	Unchecked	Unchecked		Unchecked	Unchecked	Unchecked	Unchecked	Unchecked	Unchecked						No	Yes
431		2020-04-18 17:49:16	MS3		I have completed some of my core rotations but not all of them.		Checked	Checked	Checked	Checked	Checked	Unchecked	Unchecked	Unchecked	Unchecked	Unchecked		Georgia		Anesthesiology		Internal Medicine		Yes	Other	Surgical Oncology	Other	Cardiology			Yes	Checked	Unchecked	Checked	Unchecked		Checked	Unchecked	Checked	Checked	Unchecked	Unchecked		Anesthesiology		Internal Medicine		Yes	No
432		2020-04-18 18:11:09	MS2		I have not started my core rotations.		Unchecked	Unchecked	Unchecked	Unchecked	Unchecked	Unchecked	Unchecked	Unchecked	Unchecked	Unchecked		Pennsylvania		Emergency Medicine		Internal Medicine		No							No	Unchecked	Unchecked	Unchecked	Unchecked		Unchecked	Unchecked	Unchecked	Unchecked	Unchecked	Unchecked						Yes	No
433		2020-04-18 18:24:32	MS3		I have completed some of my core rotations but not all of them.		Checked	Checked	Checked	Checked	Checked	Checked	Unchecked	Unchecked	Unchecked	Unchecked		Connecticut		Neurosurgery				No							No	Unchecked	Unchecked	Unchecked	Unchecked		Unchecked	Unchecked	Unchecked	Unchecked	Unchecked	Unchecked						No	No
434		2020-04-18 18:30:49	MS2		I have not started my core rotations.		Unchecked	Unchecked	Unchecked	Unchecked	Unchecked	Unchecked	Unchecked	Unchecked	Unchecked	Unchecked		Massachusetts		Undecided				No							Yes	Checked	Unchecked	Unchecked	Unchecked		Unchecked	Unchecked	Unchecked	Unchecked	Unchecked	Unchecked		Internal Medicine		Plastic Surgery (Integrated)		Yes	Yes
435		2020-04-18 19:12:54	MS3		I have completed some of my core rotations but not all of them.		Checked	Unchecked	Checked	Checked	Checked	Checked	Checked	Checked	Checked	Unchecked		Massachusetts		Family Medicine				No							No	Unchecked	Unchecked	Unchecked	Unchecked		Unchecked	Unchecked	Unchecked	Unchecked	Unchecked	Unchecked						Yes	No
436		2020-04-18 19:17:26	MS3		I have completed some of my core rotations but not all of them.		Checked	Checked	Checked	Unchecked	Checked	Checked	Checked	Unchecked	Checked	Unchecked		Massachusetts		Family Medicine				Yes	Radiology (Diagnostic)						No	Unchecked	Unchecked	Unchecked	Unchecked		Unchecked	Unchecked	Unchecked	Unchecked	Unchecked	Unchecked						No	No
437		2020-04-18 19:19:11	MS1		I have not started my core rotations.		Unchecked	Unchecked	Unchecked	Unchecked	Unchecked	Unchecked	Unchecked	Unchecked	Unchecked	Unchecked		Missouri		Radiology (Diagnostic)		Interventional Radiology (Integrated)		No							No	Unchecked	Unchecked	Unchecked	Unchecked		Unchecked	Unchecked	Unchecked	Unchecked	Unchecked	Unchecked						No	Yes
438		2020-04-18 19:39:37	MS2		I have not started my core rotations.		Unchecked	Unchecked	Unchecked	Unchecked	Unchecked	Unchecked	Unchecked	Unchecked	Unchecked	Unchecked		Massachusetts		Psychiatry		Internal Medicine		No							Yes	Checked	Unchecked	Unchecked	Unchecked		Unchecked	Unchecked	Unchecked	Unchecked	Unchecked	Unchecked		Internal Medicine		Psychiatry		Yes	No
439		2020-04-18 20:09:54	MS3		I have completed some of my core rotations but not all of them.		Unchecked	Checked	Checked	Checked	Checked	Checked	Checked	Unchecked	Unchecked	Unchecked		New York		Obstetrics & Gynecology				No							No	Unchecked	Unchecked	Unchecked	Unchecked		Unchecked	Unchecked	Unchecked	Unchecked	Unchecked	Unchecked						Yes	Yes
440		2020-04-18 20:10:55	MS3		I have completed all of my core rotations.		Unchecked	Unchecked	Unchecked	Unchecked	Unchecked	Unchecked	Unchecked	Unchecked	Unchecked	Unchecked		New York		Obstetrics & Gynecology				No							No	Unchecked	Unchecked	Unchecked	Unchecked		Unchecked	Unchecked	Unchecked	Unchecked	Unchecked	Unchecked						No	No
441		2020-04-18 20:16:46	MS3		I have completed all of my core rotations.		Unchecked	Unchecked	Unchecked	Unchecked	Unchecked	Unchecked	Unchecked	Unchecked	Unchecked	Unchecked		New York		Orthopaedic Surgery				No							No	Unchecked	Unchecked	Unchecked	Unchecked		Unchecked	Unchecked	Unchecked	Unchecked	Unchecked	Unchecked						Yes	No
442		2020-04-18 20:18:58	MS3		I have completed all of my core rotations.		Unchecked	Unchecked	Unchecked	Unchecked	Unchecked	Unchecked	Unchecked	Unchecked	Unchecked	Unchecked		New York		Dermatology				Yes	Dermatology		Emergency Medicine				No	Unchecked	Unchecked	Unchecked	Unchecked		Unchecked	Unchecked	Unchecked	Unchecked	Unchecked	Unchecked						No	No
443		2020-04-18 20:24:31	MS2		I have completed some of my core rotations but not all of them.		Unchecked	Unchecked	Unchecked	Unchecked	Unchecked	Unchecked	Checked	Checked	Unchecked	Unchecked		New York		Medicine/Pediatrics		Pediatrics		Yes	Other	Adolescent					No	Unchecked	Unchecked	Unchecked	Unchecked		Unchecked	Unchecked	Unchecked	Unchecked	Unchecked	Unchecked						Yes	Yes
444		2020-04-18 20:26:24	MS2		I have completed some of my core rotations but not all of them.		Unchecked	Unchecked	Unchecked	Unchecked	Unchecked	Unchecked	Checked	Unchecked	Unchecked	Unchecked		New York		Internal Medicine				Yes	Radiology (Diagnostic)		Emergency Medicine				No	Unchecked	Unchecked	Unchecked	Unchecked		Unchecked	Unchecked	Unchecked	Unchecked	Unchecked	Unchecked						Yes	No
445		2020-04-18 20:26:38	MS3		I have completed all of my core rotations.		Unchecked	Unchecked	Unchecked	Unchecked	Unchecked	Unchecked	Unchecked	Unchecked	Unchecked	Unchecked		New York		Psychiatry				Yes	Ophthalmology		Radiology (Diagnostic)		Psychiatry		No	Unchecked	Unchecked	Unchecked	Unchecked		Unchecked	Unchecked	Unchecked	Unchecked	Unchecked	Unchecked						Yes	No
446		2020-04-18 20:32:28	MS3		I have completed some of my core rotations but not all of them.		Unchecked	Checked	Unchecked	Checked	Checked	Unchecked	Checked	Unchecked	Unchecked	Unchecked		New York		Psychiatry				Yes	Radiology (Diagnostic)		Other	Child Consult Liasion			No	Unchecked	Unchecked	Unchecked	Unchecked		Unchecked	Unchecked	Unchecked	Unchecked	Unchecked	Unchecked						Yes	No
447		2020-04-18 20:42:06	MS2		I have completed some of my core rotations but not all of them.		Checked	Unchecked	Checked	Unchecked	Unchecked	Unchecked	Unchecked	Unchecked	Unchecked	Unchecked		New York		Internal Medicine		Pediatrics		No							No	Unchecked	Unchecked	Unchecked	Unchecked		Unchecked	Unchecked	Unchecked	Unchecked	Unchecked	Unchecked						No	No
448		2020-04-18 20:45:10	MS3		I have completed some of my core rotations but not all of them.		Checked	Unchecked	Checked	Checked	Checked	Checked	Checked	Unchecked	Checked	Unchecked		Massachusetts		Orthopaedic Surgery				No							Yes	Unchecked	Unchecked	Checked	Unchecked		Checked	Unchecked	Checked	Checked	Checked	Unchecked		Orthopaedic Surgery		Surgery		Yes	Yes
449		2020-04-18 20:55:33	MS3		I have completed all of my core rotations.		Unchecked	Unchecked	Unchecked	Unchecked	Unchecked	Unchecked	Unchecked	Unchecked	Unchecked	Unchecked		New York		Otolaryngology		Internal Medicine		Yes	Anesthesiology		Otolaryngology		Ophthalmology		Yes	Checked	Unchecked	Unchecked	Unchecked		Unchecked	Unchecked	Unchecked	Unchecked	Unchecked	Unchecked		Internal Medicine		Otolaryngology		Yes	Yes
450		2020-04-18 20:56:59	MS2		I have completed some of my core rotations but not all of them.		Unchecked	Unchecked	Unchecked	Unchecked	Unchecked	Unchecked	Checked	Checked	Unchecked	Unchecked		New York		Internal Medicine		Emergency Medicine		No							No	Unchecked	Unchecked	Unchecked	Unchecked		Unchecked	Unchecked	Unchecked	Unchecked	Unchecked	Unchecked						No	No
451		2020-04-18 20:58:11	MS3		I have completed all of my core rotations.		Unchecked	Unchecked	Unchecked	Unchecked	Unchecked	Unchecked	Unchecked	Unchecked	Unchecked	Unchecked		New York		Internal Medicine				No							No	Unchecked	Unchecked	Unchecked	Unchecked		Unchecked	Unchecked	Unchecked	Unchecked	Unchecked	Unchecked						No	No
452		2020-04-18 21:00:10	MS3		I have completed all of my core rotations.		Unchecked	Unchecked	Unchecked	Unchecked	Unchecked	Unchecked	Unchecked	Unchecked	Unchecked	Unchecked		Texas		Internal Medicine				No							No	Unchecked	Unchecked	Unchecked	Unchecked		Unchecked	Unchecked	Unchecked	Unchecked	Unchecked	Unchecked						Yes	No
453		2020-04-18 21:00:38	MS3		I have completed all of my core rotations.		Unchecked	Unchecked	Unchecked	Unchecked	Unchecked	Unchecked	Unchecked	Unchecked	Unchecked	Unchecked		Massachusetts		Urology				No							Yes	Checked	Unchecked	Checked	Unchecked		Checked	Unchecked	Checked	Checked	Checked	Unchecked		Urology		Internal Medicine		No	No
454		2020-04-18 21:02:15	MS3		I have completed all of my core rotations.		Unchecked	Unchecked	Unchecked	Unchecked	Unchecked	Unchecked	Unchecked	Unchecked	Unchecked	Unchecked		Pennsylvania		Obstetrics & Gynecology				No							No	Unchecked	Unchecked	Unchecked	Unchecked		Unchecked	Unchecked	Unchecked	Unchecked	Unchecked	Unchecked						No	No
455		2020-04-18 21:08:03	MS4		I have completed all of my core rotations.		Unchecked	Unchecked	Unchecked	Unchecked	Unchecked	Unchecked	Unchecked	Unchecked	Unchecked	Unchecked		New York		Pediatrics				Yes	Radiology (Diagnostic)		Other	global health	Other	elective in developmental pediatrics	No	Unchecked	Unchecked	Unchecked	Unchecked		Unchecked	Unchecked	Unchecked	Unchecked	Unchecked	Unchecked						No	No
456		2020-04-18 21:08:37	MS2		I have completed some of my core rotations but not all of them.		Unchecked	Unchecked	Unchecked	Unchecked	Unchecked	Unchecked	Checked	Unchecked	Checked	Unchecked		New York		Internal Medicine				Yes	Ophthalmology		Otolaryngology				No	Unchecked	Unchecked	Unchecked	Unchecked		Unchecked	Unchecked	Unchecked	Unchecked	Unchecked	Unchecked						Yes	Yes
457		2020-04-18 21:11:46	MS3		I have completed all of my core rotations.		Unchecked	Unchecked	Unchecked	Unchecked	Unchecked	Unchecked	Unchecked	Unchecked	Unchecked	Unchecked		Massachusetts		Emergency Medicine				No							No	Unchecked	Unchecked	Unchecked	Unchecked		Unchecked	Unchecked	Unchecked	Unchecked	Unchecked	Unchecked						No	No
458		2020-04-18 21:37:56	MS3		I have completed all of my core rotations.		Unchecked	Unchecked	Unchecked	Unchecked	Unchecked	Unchecked	Unchecked	Unchecked	Unchecked	Unchecked		New York		Anesthesiology				Yes	Anesthesiology		Emergency Medicine		Ophthalmology		No	Unchecked	Unchecked	Unchecked	Unchecked		Unchecked	Unchecked	Unchecked	Unchecked	Unchecked	Unchecked						No	No
459		2020-04-18 21:38:57	MS3		I have completed all of my core rotations.		Unchecked	Unchecked	Unchecked	Unchecked	Unchecked	Unchecked	Unchecked	Unchecked	Unchecked	Unchecked		New York		Obstetrics & Gynecology				Yes	Obstetrics & Gynecology		Emergency Medicine		Dermatology		No	Unchecked	Unchecked	Unchecked	Unchecked		Unchecked	Unchecked	Unchecked	Unchecked	Unchecked	Unchecked						No	No
460		2020-04-18 21:40:52	MS2		I have completed some of my core rotations but not all of them.		Checked	Unchecked	Checked	Unchecked	Unchecked	Unchecked	Unchecked	Unchecked	Unchecked	Unchecked		New York		Otolaryngology				No							No	Unchecked	Unchecked	Unchecked	Unchecked		Unchecked	Unchecked	Unchecked	Unchecked	Unchecked	Unchecked						Yes	Yes
461		2020-04-18 21:59:01	MS3		I have completed all of my core rotations.		Unchecked	Unchecked	Unchecked	Unchecked	Unchecked	Unchecked	Unchecked	Unchecked	Unchecked	Unchecked		New York		Radiology (Diagnostic)				Yes	Radiology (Diagnostic)						No	Unchecked	Unchecked	Unchecked	Unchecked		Unchecked	Unchecked	Unchecked	Unchecked	Unchecked	Unchecked						No	No
462		2020-04-18 22:16:01	MS3		I have completed some of my core rotations but not all of them.		Checked	Unchecked	Checked	Checked	Checked	Checked	Unchecked	Unchecked	Unchecked	Unchecked		Georgia		Pediatrics				No							No	Unchecked	Unchecked	Unchecked	Unchecked		Unchecked	Unchecked	Unchecked	Unchecked	Unchecked	Unchecked						Yes	No
463		2020-04-18 23:05:58	MS3		I have completed some of my core rotations but not all of them.		Checked	Checked	Unchecked	Checked	Checked	Checked	Checked	Unchecked	Checked	Unchecked		Massachusetts		General Surgery				No							No	Unchecked	Unchecked	Unchecked	Unchecked		Unchecked	Unchecked	Unchecked	Unchecked	Unchecked	Unchecked						Yes	No
464		2020-04-18 23:06:55	MS2		I have completed some of my core rotations but not all of them.		Unchecked	Unchecked	Unchecked	Unchecked	Unchecked	Unchecked	Checked	Unchecked	Unchecked	Unchecked		New York		Interventional Radiology (Integrated)				Yes	Emergency Medicine		Radiology (Diagnostic)				No	Unchecked	Unchecked	Unchecked	Unchecked		Unchecked	Unchecked	Unchecked	Unchecked	Unchecked	Unchecked						Yes	Yes
465		2020-04-18 23:10:59	MS3		I have completed all of my core rotations.		Unchecked	Unchecked	Unchecked	Unchecked	Unchecked	Unchecked	Unchecked	Unchecked	Unchecked	Unchecked		New York		General Surgery		Obstetrics & Gynecology		Yes	Urology						No	Unchecked	Unchecked	Unchecked	Unchecked		Unchecked	Unchecked	Unchecked	Unchecked	Unchecked	Unchecked						No	No
466		2020-04-18 23:32:51	MS3		I have completed all of my core rotations.		Unchecked	Unchecked	Unchecked	Unchecked	Unchecked	Unchecked	Unchecked	Unchecked	Unchecked	Unchecked		New York		Thoracic Surgery (Integrated)		General Surgery		Yes	General Surgery		Other	Transplant Surgery	Other	Global health	Yes	Checked	Unchecked	Checked	Unchecked		Checked	Unchecked	Checked	Checked	Unchecked	Unchecked		Surgery		Thoracic Surgery (Integrated)		No	No
467		2020-04-18 23:41:54	MS3		I have completed some of my core rotations but not all of them.		Checked	Unchecked	Unchecked	Unchecked	Checked	Checked	Unchecked	Checked	Unchecked	Unchecked		California		Psychiatry				Yes	Medicine/Pediatrics						No	Unchecked	Unchecked	Unchecked	Unchecked		Unchecked	Unchecked	Unchecked	Unchecked	Unchecked	Unchecked						No	No
468		2020-04-18 23:42:28	MS3		I have completed some of my core rotations but not all of them.		Unchecked	Checked	Checked	Unchecked	Checked	Checked	Checked	Checked	Unchecked	Unchecked		California		Orthopaedic Surgery		General Surgery		No							No	Unchecked	Unchecked	Unchecked	Unchecked		Unchecked	Unchecked	Unchecked	Unchecked	Unchecked	Unchecked						No	No
469		2020-04-18 23:43:26	MS3		I have completed some of my core rotations but not all of them.		Unchecked	Checked	Unchecked	Checked	Checked	Unchecked	Checked	Checked	Unchecked	Unchecked		California		Emergency Medicine		Family Medicine		No							No	Unchecked	Unchecked	Unchecked	Unchecked		Unchecked	Unchecked	Unchecked	Unchecked	Unchecked	Unchecked						No	No
470		2020-04-18 23:45:38	MS3		I have completed some of my core rotations but not all of them.		Checked	Checked	Unchecked	Checked	Unchecked	Checked	Checked	Unchecked	Unchecked	Unchecked		California		Orthopaedic Surgery				Yes	Orthopaedic Surgery						No	Unchecked	Unchecked	Unchecked	Unchecked		Unchecked	Unchecked	Unchecked	Unchecked	Unchecked	Unchecked						No	No
471		2020-04-18 23:45:59	MS2		I have not started my core rotations.		Unchecked	Unchecked	Unchecked	Unchecked	Unchecked	Unchecked	Unchecked	Unchecked	Unchecked	Unchecked		California		Psychiatry				No							No	Unchecked	Unchecked	Unchecked	Unchecked		Unchecked	Unchecked	Unchecked	Unchecked	Unchecked	Unchecked						No	Yes
472		2020-04-18 23:46:16	MS3		I have completed some of my core rotations but not all of them.		Checked	Unchecked	Unchecked	Unchecked	Unchecked	Checked	Checked	Checked	Unchecked	Unchecked		California		Otolaryngology		General Surgery		No							No	Unchecked	Unchecked	Unchecked	Unchecked		Unchecked	Unchecked	Unchecked	Unchecked	Unchecked	Unchecked						Yes	Yes
473		2020-04-18 23:47:42	MS3		I have completed some of my core rotations but not all of them.		Checked	Checked	Unchecked	Checked	Checked	Checked	Checked	Checked	Unchecked	Unchecked		California		Emergency Medicine				Yes	Emergency Medicine		Anesthesiology				No	Unchecked	Unchecked	Unchecked	Unchecked		Unchecked	Unchecked	Unchecked	Unchecked	Unchecked	Unchecked						Yes	No
474		2020-04-18 23:50:47	MS1		I have not started my core rotations.		Unchecked	Unchecked	Unchecked	Unchecked	Unchecked	Unchecked	Unchecked	Unchecked	Unchecked	Unchecked		South Carolina		Thoracic Surgery (Integrated)		General Surgery		No							No	Unchecked	Unchecked	Unchecked	Unchecked		Unchecked	Unchecked	Unchecked	Unchecked	Unchecked	Unchecked						No	No
475		2020-04-18 23:52:56	MS3		I have completed some of my core rotations but not all of them.		Checked	Checked	Unchecked	Checked	Unchecked	Checked	Unchecked	Checked	Unchecked	Unchecked		California		Obstetrics & Gynecology		Pediatrics		No							No	Unchecked	Unchecked	Unchecked	Unchecked		Unchecked	Unchecked	Unchecked	Unchecked	Unchecked	Unchecked						Yes	Yes
476		2020-04-19 00:01:41	PhD part of MD-PhD		I have not started my core rotations.		Unchecked	Unchecked	Unchecked	Unchecked	Unchecked	Unchecked	Unchecked	Unchecked	Unchecked	Unchecked		California		Internal Medicine		Emergency Medicine		No							No	Unchecked	Unchecked	Unchecked	Unchecked		Unchecked	Unchecked	Unchecked	Unchecked	Unchecked	Unchecked						No	No
477		2020-04-19 00:04:17	MS3		I have completed some of my core rotations but not all of them.		Checked	Unchecked	Checked	Checked	Unchecked	Unchecked	Unchecked	Checked	Unchecked	Unchecked		California		General Surgery				Yes	Internal Medicine						No	Unchecked	Unchecked	Unchecked	Unchecked		Unchecked	Unchecked	Unchecked	Unchecked	Unchecked	Unchecked						No	No
478		2020-04-19 00:07:40	MS3		I have completed some of my core rotations but not all of them.		Checked	Checked	Checked	Unchecked	Checked	Unchecked	Checked	Unchecked	Unchecked	Unchecked		California		Orthopaedic Surgery				No							No	Unchecked	Unchecked	Unchecked	Unchecked		Unchecked	Unchecked	Unchecked	Unchecked	Unchecked	Unchecked						No	Yes
479		2020-04-19 00:10:54	MS3		I have completed some of my core rotations but not all of them.		Checked	Unchecked	Checked	Checked	Checked	Checked	Checked	Unchecked	Checked	Unchecked		Massachusetts		Pediatrics		Internal Medicine		No							Yes	Checked	Checked	Checked	Unchecked		Checked	Unchecked	Checked	Unchecked	Unchecked	Unchecked		Pediatrics		Internal Medicine		Yes	No
480		2020-04-19 00:14:52	MS3		I have completed some of my core rotations but not all of them.		Checked	Checked	Checked	Unchecked	Unchecked	Unchecked	Checked	Unchecked	Unchecked	Unchecked		California		Otolaryngology				Yes	Radiology (Diagnostic)						No	Unchecked	Unchecked	Unchecked	Unchecked		Unchecked	Unchecked	Unchecked	Unchecked	Unchecked	Unchecked						No	No
481		2020-04-19 00:15:13	MS4		I have completed some of my core rotations but not all of them.		Checked	Checked	Checked	Checked	Checked	Unchecked	Checked	Checked	Unchecked	Unchecked		California		Psychiatry		Pediatrics		Yes	Psychiatry		Medical Genetics		Internal Medicine		No	Unchecked	Unchecked	Unchecked	Unchecked		Unchecked	Unchecked	Unchecked	Unchecked	Unchecked	Unchecked						No	No
482		2020-04-19 00:19:46	MS3		I have completed some of my core rotations but not all of them.		Checked	Checked	Unchecked	Unchecked	Unchecked	Unchecked	Checked	Checked	Unchecked	Unchecked		California		Otolaryngology		Internal Medicine		No							Yes	Checked	Unchecked	Checked	Unchecked		Checked	Checked	Checked	Checked	Unchecked	Unchecked		Internal Medicine		Otolaryngology		Yes	Yes
483		2020-04-19 00:22:11	MS3		I have completed some of my core rotations but not all of them.		Checked	Checked	Checked	Unchecked	Unchecked	Unchecked	Unchecked	Checked	Unchecked	Unchecked		California		Internal Medicine		Neurology		Yes	Other	Palliative Care	Radiology (Diagnostic)				No	Unchecked	Unchecked	Unchecked	Unchecked		Unchecked	Unchecked	Unchecked	Unchecked	Unchecked	Unchecked						No	No
484		2020-04-19 00:28:09	PhD part of MD-PhD		I have not started my core rotations.		Unchecked	Unchecked	Unchecked	Unchecked	Unchecked	Unchecked	Unchecked	Unchecked	Unchecked	Unchecked		California		Neurology		Child Neurology		No							No	Unchecked	Unchecked	Unchecked	Unchecked		Unchecked	Unchecked	Unchecked	Unchecked	Unchecked	Unchecked						Yes	Yes
485		2020-04-19 00:31:29	MS3		I have completed all of my core rotations.		Unchecked	Unchecked	Unchecked	Unchecked	Unchecked	Unchecked	Unchecked	Unchecked	Unchecked	Unchecked		New York		Obstetrics & Gynecology				Yes	Anesthesiology		Other	The Art of Seeing			No	Unchecked	Unchecked	Unchecked	Unchecked		Unchecked	Unchecked	Unchecked	Unchecked	Unchecked	Unchecked						Yes	No
486		2020-04-19 00:35:11	MS4		I have completed all of my core rotations.		Unchecked	Unchecked	Unchecked	Unchecked	Unchecked	Unchecked	Unchecked	Unchecked	Unchecked	Unchecked		California		Internal Medicine		Neurology		Yes	Internal Medicine		Neurology				No	Unchecked	Unchecked	Unchecked	Unchecked		Unchecked	Unchecked	Unchecked	Unchecked	Unchecked	Unchecked						No	No
487		2020-04-19 00:36:34	MS2		I have not started my core rotations.		Unchecked	Unchecked	Unchecked	Unchecked	Unchecked	Unchecked	Unchecked	Unchecked	Unchecked	Unchecked		Massachusetts		Interventional Radiology (Integrated)		Ophthalmology		No							No	Unchecked	Unchecked	Unchecked	Unchecked		Unchecked	Unchecked	Unchecked	Unchecked	Unchecked	Unchecked						No	No
488		2020-04-19 00:42:08	MS1		I have not started my core rotations.		Unchecked	Unchecked	Unchecked	Unchecked	Unchecked	Unchecked	Unchecked	Unchecked	Unchecked	Unchecked		South Carolina		Pediatrics		Medicine/Pediatrics		No							No	Unchecked	Unchecked	Unchecked	Unchecked		Unchecked	Unchecked	Unchecked	Unchecked	Unchecked	Unchecked						No	No
489		2020-04-19 00:52:20	Other	MS5	I have completed some of my core rotations but not all of them.		Checked	Checked	Unchecked	Checked	Checked	Checked	Unchecked	Checked	Checked	Unchecked		California		Anesthesiology		Emergency Medicine		Yes	Anesthesiology		Radiology (Diagnostic)				No	Unchecked	Unchecked	Unchecked	Unchecked		Unchecked	Unchecked	Unchecked	Unchecked	Unchecked	Unchecked						Yes	No
490		2020-04-19 01:07:56	MS4		I have completed some of my core rotations but not all of them.		Checked	Checked	Checked	Checked	Checked	Checked	Checked	Unchecked	Unchecked	Unchecked		California		Dermatology		Internal Medicine		Yes	Dermatology						No	Unchecked	Unchecked	Unchecked	Unchecked		Unchecked	Unchecked	Unchecked	Unchecked	Unchecked	Unchecked						No	No
491		2020-04-19 01:22:09	MS4		I have completed all of my core rotations.		Unchecked	Unchecked	Unchecked	Unchecked	Unchecked	Unchecked	Unchecked	Unchecked	Unchecked	Unchecked		California		Emergency Medicine				Yes	Emergency Medicine		Internal Medicine		Other	Ultrasound	No	Unchecked	Unchecked	Unchecked	Unchecked		Unchecked	Unchecked	Unchecked	Unchecked	Unchecked	Unchecked						No	No
492		2020-04-19 01:34:14	MS3		I have completed some of my core rotations but not all of them.		Unchecked	Checked	Unchecked	Unchecked	Checked	Checked	Checked	Checked	Checked	Unchecked		California		Psychiatry				Yes	Dermatology		Radiology (Diagnostic)				No	Unchecked	Unchecked	Unchecked	Unchecked		Unchecked	Unchecked	Unchecked	Unchecked	Unchecked	Unchecked						Yes	No
493		2020-04-19 01:34:27	MS4		I have completed some of my core rotations but not all of them.		Checked	Checked	Checked	Unchecked	Unchecked	Unchecked	Checked	Checked	Unchecked	Unchecked		California		Obstetrics & Gynecology				No							No	Unchecked	Unchecked	Unchecked	Unchecked		Unchecked	Unchecked	Unchecked	Unchecked	Unchecked	Unchecked						Yes	Yes
494		2020-04-19 01:36:37	MS2		I have not started my core rotations.		Unchecked	Unchecked	Unchecked	Unchecked	Unchecked	Unchecked	Unchecked	Unchecked	Unchecked	Unchecked		New York		Psychiatry		Internal Medicine		No							No	Unchecked	Unchecked	Unchecked	Unchecked		Unchecked	Unchecked	Unchecked	Unchecked	Unchecked	Unchecked						Yes	No
495		2020-04-19 01:37:31	PhD part of MD-PhD		I have not started my core rotations.		Unchecked	Unchecked	Unchecked	Unchecked	Unchecked	Unchecked	Unchecked	Unchecked	Unchecked	Unchecked		California		Neurology				No							No	Unchecked	Unchecked	Unchecked	Unchecked		Unchecked	Unchecked	Unchecked	Unchecked	Unchecked	Unchecked						No	No
496		2020-04-19 02:33:34	MS4		I have completed some of my core rotations but not all of them.		Checked	Checked	Checked	Checked	Unchecked	Unchecked	Checked	Unchecked	Unchecked	Unchecked		California		Orthopaedic Surgery				No							No	Unchecked	Unchecked	Unchecked	Unchecked		Unchecked	Unchecked	Unchecked	Unchecked	Unchecked	Unchecked						No	No
497		2020-04-19 02:35:16	MS3		I have completed some of my core rotations but not all of them.		Checked	Unchecked	Unchecked	Checked	Checked	Checked	Unchecked	Checked	Unchecked	Unchecked		California		Pediatrics		Internal Medicine		No							Yes	Checked	Unchecked	Unchecked	Unchecked		Unchecked	Unchecked	Unchecked	Unchecked	Unchecked	Unchecked		Pediatrics		Internal Medicine		No	Yes
498		2020-04-19 04:20:11	MS3		I have completed some of my core rotations but not all of them.		Checked	Checked	Unchecked	Unchecked	Checked	Checked	Checked	Unchecked	Unchecked	Unchecked		California		Internal Medicine		Family Medicine		Yes	Other	Cardiology					No	Unchecked	Unchecked	Unchecked	Unchecked		Unchecked	Unchecked	Unchecked	Unchecked	Unchecked	Unchecked						No	No
499		2020-04-19 05:29:01	MS3		I have completed some of my core rotations but not all of them.		Checked	Checked	Checked	Unchecked	Checked	Unchecked	Unchecked	Unchecked	Unchecked	Unchecked		South Carolina		Obstetrics & Gynecology				No							No	Unchecked	Unchecked	Unchecked	Unchecked		Unchecked	Unchecked	Unchecked	Unchecked	Unchecked	Unchecked						Yes	No
500		2020-04-19 07:14:28	MS3		I have completed all of my core rotations.		Unchecked	Unchecked	Unchecked	Unchecked	Unchecked	Unchecked	Unchecked	Unchecked	Unchecked	Unchecked		Connecticut		Medicine/Pediatrics		Emergency Medicine		No							Yes	Checked	Unchecked	Unchecked	Unchecked		Unchecked	Unchecked	Unchecked	Unchecked	Unchecked	Unchecked		Medicine/Pediatrics		Emergency Medicine		No	Yes
501		2020-04-19 08:13:20	MS3		I have completed all of my core rotations.		Unchecked	Unchecked	Unchecked	Unchecked	Unchecked	Unchecked	Unchecked	Unchecked	Unchecked	Unchecked		New York		Ophthalmology				No							Yes	Checked	Unchecked	Unchecked	Unchecked		Unchecked	Unchecked	Unchecked	Unchecked	Unchecked	Unchecked		Ophthalmology		Emergency Medicine		Yes	Yes
502		2020-04-19 08:24:29	MS3		I have completed some of my core rotations but not all of them.		Unchecked	Checked	Checked	Checked	Checked	Unchecked	Checked	Unchecked	Unchecked	Unchecked		South Carolina		Obstetrics & Gynecology				No							No	Unchecked	Unchecked	Unchecked	Unchecked		Unchecked	Unchecked	Unchecked	Unchecked	Unchecked	Unchecked						Yes	No
503		2020-04-19 08:30:58	MS1		I have not started my core rotations.		Unchecked	Unchecked	Unchecked	Unchecked	Unchecked	Unchecked	Unchecked	Unchecked	Unchecked	Unchecked		New Jersey		Anesthesiology		Plastic Surgery (Integrated)		No							No	Unchecked	Unchecked	Unchecked	Unchecked		Unchecked	Unchecked	Unchecked	Unchecked	Unchecked	Unchecked						Yes	Yes
504		2020-04-19 08:45:55	MS1		I have not started my core rotations.		Unchecked	Unchecked	Unchecked	Unchecked	Unchecked	Unchecked	Unchecked	Unchecked	Unchecked	Unchecked		South Carolina		Neurosurgery		Psychiatry		No							No	Unchecked	Unchecked	Unchecked	Unchecked		Unchecked	Unchecked	Unchecked	Unchecked	Unchecked	Unchecked						No	No
505		2020-04-19 09:20:20	MS3		I have completed all of my core rotations.		Unchecked	Unchecked	Unchecked	Unchecked	Unchecked	Unchecked	Unchecked	Unchecked	Unchecked	Unchecked		Ohio		Obstetrics & Gynecology				No							No	Unchecked	Unchecked	Unchecked	Unchecked		Unchecked	Unchecked	Unchecked	Unchecked	Unchecked	Unchecked						Yes	No
506		2020-04-19 09:20:32	MS1		I have not started my core rotations.		Unchecked	Unchecked	Unchecked	Unchecked	Unchecked	Unchecked	Unchecked	Unchecked	Unchecked	Unchecked		Ohio		Orthopaedic Surgery				No							No	Unchecked	Unchecked	Unchecked	Unchecked		Unchecked	Unchecked	Unchecked	Unchecked	Unchecked	Unchecked						No	No
507		2020-04-19 09:20:51	MS3		I have completed all of my core rotations.		Unchecked	Unchecked	Unchecked	Unchecked	Unchecked	Unchecked	Unchecked	Unchecked	Unchecked	Unchecked		Ohio		Emergency Medicine				No							No	Unchecked	Unchecked	Unchecked	Unchecked		Unchecked	Unchecked	Unchecked	Unchecked	Unchecked	Unchecked						Yes	No
508		2020-04-19 09:21:10	MS3		I have completed all of my core rotations.		Unchecked	Unchecked	Unchecked	Unchecked	Unchecked	Unchecked	Unchecked	Unchecked	Unchecked	Unchecked		Ohio		Emergency Medicine		Internal Medicine		No							No	Unchecked	Unchecked	Unchecked	Unchecked		Unchecked	Unchecked	Unchecked	Unchecked	Unchecked	Unchecked						Yes	Yes
509		2020-04-19 09:21:55	MS2		I have not started my core rotations.		Unchecked	Unchecked	Unchecked	Unchecked	Unchecked	Unchecked	Unchecked	Unchecked	Unchecked	Unchecked		Ohio		Emergency Medicine				No							No	Unchecked	Unchecked	Unchecked	Unchecked		Unchecked	Unchecked	Unchecked	Unchecked	Unchecked	Unchecked						Yes	No
510		2020-04-19 09:21:57	MS2		I have not started my core rotations.		Unchecked	Unchecked	Unchecked	Unchecked	Unchecked	Unchecked	Unchecked	Unchecked	Unchecked	Unchecked		Ohio		Emergency Medicine		Pediatrics		No							Yes	Unchecked	Checked	Unchecked	Unchecked		Unchecked	Unchecked	Unchecked	Unchecked	Unchecked	Unchecked		Emergency Medicine		Anesthesiology		Yes	No
511		2020-04-19 09:22:30	MS2		I have not started my core rotations.		Unchecked	Unchecked	Unchecked	Unchecked	Unchecked	Unchecked	Unchecked	Unchecked	Unchecked	Unchecked		Ohio		Anesthesiology		Internal Medicine		No							No	Unchecked	Unchecked	Unchecked	Unchecked		Unchecked	Unchecked	Unchecked	Unchecked	Unchecked	Unchecked						Yes	No
512		2020-04-19 09:22:34	MS3		I have completed some of my core rotations but not all of them.		Checked	Unchecked	Checked	Checked	Checked	Checked	Checked	Unchecked	Unchecked	Unchecked		Ohio		Orthopaedic Surgery				No							No	Unchecked	Unchecked	Unchecked	Unchecked		Unchecked	Unchecked	Unchecked	Unchecked	Unchecked	Unchecked						Yes	Yes
513		2020-04-19 09:22:49	MS4		I have completed all of my core rotations.		Unchecked	Unchecked	Unchecked	Unchecked	Unchecked	Unchecked	Unchecked	Unchecked	Unchecked	Unchecked		Ohio		Family Medicine				Yes	General Surgery						No	Unchecked	Unchecked	Unchecked	Unchecked		Unchecked	Unchecked	Unchecked	Unchecked	Unchecked	Unchecked						No	No
514		2020-04-19 09:24:25	MS1		I have not started my core rotations.		Unchecked	Unchecked	Unchecked	Unchecked	Unchecked	Unchecked	Unchecked	Unchecked	Unchecked	Unchecked		Ohio		Internal Medicine		Undecided		No							No	Unchecked	Unchecked	Unchecked	Unchecked		Unchecked	Unchecked	Unchecked	Unchecked	Unchecked	Unchecked						No	No
515		2020-04-19 09:24:30	MS4		I have completed all of my core rotations.		Unchecked	Unchecked	Unchecked	Unchecked	Unchecked	Unchecked	Unchecked	Unchecked	Unchecked	Unchecked		Ohio		Family Medicine				Yes	Family Medicine		Internal Medicine		Emergency Medicine		No	Unchecked	Unchecked	Unchecked	Unchecked		Unchecked	Unchecked	Unchecked	Unchecked	Unchecked	Unchecked						No	No
516		2020-04-19 09:29:07	MS3		I have completed some of my core rotations but not all of them.		Checked	Checked	Checked	Unchecked	Checked	Unchecked	Checked	Unchecked	Unchecked	Unchecked		Ohio		Neurosurgery				No							No	Unchecked	Unchecked	Unchecked	Unchecked		Unchecked	Unchecked	Unchecked	Unchecked	Unchecked	Unchecked						Yes	No
517		2020-04-19 09:29:39	MS2		I have not started my core rotations.		Unchecked	Unchecked	Unchecked	Unchecked	Unchecked	Unchecked	Unchecked	Unchecked	Unchecked	Unchecked		Ohio		Emergency Medicine				No							No	Unchecked	Unchecked	Unchecked	Unchecked		Unchecked	Unchecked	Unchecked	Unchecked	Unchecked	Unchecked						Yes	No
518		2020-04-19 09:29:53	MS3		I have not started my core rotations.		Unchecked	Unchecked	Unchecked	Unchecked	Unchecked	Unchecked	Unchecked	Unchecked	Unchecked	Unchecked		Ohio		Internal Medicine		Neurology		No							Yes	Checked	Unchecked	Unchecked	Unchecked		Unchecked	Unchecked	Unchecked	Unchecked	Unchecked	Unchecked		Orthopaedic Surgery		Emergency Medicine		Yes	No
519		2020-04-19 09:30:16	MS1		I have not started my core rotations.		Unchecked	Unchecked	Unchecked	Unchecked	Unchecked	Unchecked	Unchecked	Unchecked	Unchecked	Unchecked		Ohio		Emergency Medicine		General Surgery		No							Yes	Unchecked	Checked	Unchecked	Unchecked		Unchecked	Unchecked	Unchecked	Unchecked	Unchecked	Unchecked		Emergency Medicine		Surgery		No	No
520		2020-04-19 09:30:45	MS3		I have completed some of my core rotations but not all of them.		Checked	Checked	Checked	Checked	Checked	Checked	Unchecked	Unchecked	Unchecked	Unchecked		Ohio		Obstetrics & Gynecology		Internal Medicine		No							Yes	Unchecked	Unchecked	Checked	Unchecked		Checked	Unchecked	Checked	Checked	Unchecked	Unchecked		Internal Medicine		Obstetrics & Gynecology		Yes	Yes
521		2020-04-19 09:31:16	MS3		I have completed some of my core rotations but not all of them.		Unchecked	Checked	Checked	Checked	Checked	Checked	Checked	Unchecked	Unchecked	Unchecked		Ohio		Medicine/Pediatrics				No							No	Unchecked	Unchecked	Unchecked	Unchecked		Unchecked	Unchecked	Unchecked	Unchecked	Unchecked	Unchecked						Yes	No
522		2020-04-19 09:35:03	MS3		I have completed some of my core rotations but not all of them.		Checked	Checked	Checked	Checked	Checked	Checked	Unchecked	Unchecked	Unchecked	Unchecked		Ohio		Orthopaedic Surgery				No							Yes	Unchecked	Unchecked	Checked	Unchecked		Checked	Unchecked	Unchecked	Unchecked	Unchecked	Unchecked		Surgery		Orthopaedic Surgery		Yes	Yes
523		2020-04-19 09:37:00	MS4		I have completed all of my core rotations.		Unchecked	Unchecked	Unchecked	Unchecked	Unchecked	Unchecked	Unchecked	Unchecked	Unchecked	Unchecked		Ohio		Internal Medicine				Yes	Internal Medicine						No	Unchecked	Unchecked	Unchecked	Unchecked		Unchecked	Unchecked	Unchecked	Unchecked	Unchecked	Unchecked						No	No
524		2020-04-19 09:39:42	MS1		I have not started my core rotations.		Unchecked	Unchecked	Unchecked	Unchecked	Unchecked	Unchecked	Unchecked	Unchecked	Unchecked	Unchecked		Ohio		General Surgery		Internal Medicine		No							No	Unchecked	Unchecked	Unchecked	Unchecked		Unchecked	Unchecked	Unchecked	Unchecked	Unchecked	Unchecked						No	No
525		2020-04-19 09:40:48	MS1		I have not started my core rotations.		Unchecked	Unchecked	Unchecked	Unchecked	Unchecked	Unchecked	Unchecked	Unchecked	Unchecked	Unchecked		Ohio		Internal Medicine		Emergency Medicine		No							Yes	Unchecked	Checked	Unchecked	Unchecked		Unchecked	Unchecked	Unchecked	Unchecked	Unchecked	Unchecked		Internal Medicine		Neurology		No	No
526		2020-04-19 09:40:43	MS3		I have completed some of my core rotations but not all of them.		Checked	Checked	Unchecked	Checked	Checked	Checked	Checked	Unchecked	Checked	Unchecked		Ohio		Family Medicine				No							No	Unchecked	Unchecked	Unchecked	Unchecked		Unchecked	Unchecked	Unchecked	Unchecked	Unchecked	Unchecked						Yes	No
527		2020-04-19 09:41:11	MS4		I have completed all of my core rotations.		Unchecked	Unchecked	Unchecked	Unchecked	Unchecked	Unchecked	Unchecked	Unchecked	Unchecked	Unchecked		Ohio		Internal Medicine				Yes	Internal Medicine						No	Unchecked	Unchecked	Unchecked	Unchecked		Unchecked	Unchecked	Unchecked	Unchecked	Unchecked	Unchecked						No	No
528		2020-04-19 09:42:52	MS1		I have not started my core rotations.		Unchecked	Unchecked	Unchecked	Unchecked	Unchecked	Unchecked	Unchecked	Unchecked	Unchecked	Unchecked		South Carolina		Internal Medicine				No							No	Unchecked	Unchecked	Unchecked	Unchecked		Unchecked	Unchecked	Unchecked	Unchecked	Unchecked	Unchecked						No	No
529		2020-04-19 09:43:42	MS1		I have not started my core rotations.		Unchecked	Unchecked	Unchecked	Unchecked	Unchecked	Unchecked	Unchecked	Unchecked	Unchecked	Unchecked		Ohio		Internal Medicine		Emergency Medicine		No							No	Unchecked	Unchecked	Unchecked	Unchecked		Unchecked	Unchecked	Unchecked	Unchecked	Unchecked	Unchecked						Yes	No
530		2020-04-19 09:44:23	MS4		I have completed all of my core rotations.		Unchecked	Unchecked	Unchecked	Unchecked	Unchecked	Unchecked	Unchecked	Unchecked	Unchecked	Unchecked		Ohio		Neurology				Yes	Neurology		Emergency Medicine		Internal Medicine		No	Unchecked	Unchecked	Unchecked	Unchecked		Unchecked	Unchecked	Unchecked	Unchecked	Unchecked	Unchecked						No	No
531		2020-04-19 09:44:37	MS1		I have not started my core rotations.		Unchecked	Unchecked	Unchecked	Unchecked	Unchecked	Unchecked	Unchecked	Unchecked	Unchecked	Unchecked		Ohio		Undecided		Internal Medicine		No							No	Unchecked	Unchecked	Unchecked	Unchecked		Unchecked	Unchecked	Unchecked	Unchecked	Unchecked	Unchecked						No	No
532		2020-04-19 09:47:53	MS2		I have not started my core rotations.		Unchecked	Unchecked	Unchecked	Unchecked	Unchecked	Unchecked	Unchecked	Unchecked	Unchecked	Unchecked		Ohio		Otolaryngology		Anesthesiology		No							No	Unchecked	Unchecked	Unchecked	Unchecked		Unchecked	Unchecked	Unchecked	Unchecked	Unchecked	Unchecked						No	Yes
533		2020-04-19 09:50:14	MS3		I have completed some of my core rotations but not all of them.		Checked	Checked	Checked	Checked	Checked	Unchecked	Checked	Unchecked	Unchecked	Unchecked		Ohio		Pediatrics				No							No	Unchecked	Unchecked	Unchecked	Unchecked		Unchecked	Unchecked	Unchecked	Unchecked	Unchecked	Unchecked						Yes	No
534		2020-04-19 09:54:10	MS2		I have not started my core rotations.		Unchecked	Unchecked	Unchecked	Unchecked	Unchecked	Unchecked	Unchecked	Unchecked	Unchecked	Unchecked		Ohio		Internal Medicine				No							No	Unchecked	Unchecked	Unchecked	Unchecked		Unchecked	Unchecked	Unchecked	Unchecked	Unchecked	Unchecked						No	Yes
535		2020-04-19 09:56:08	MS1		I have not started my core rotations.		Unchecked	Unchecked	Unchecked	Unchecked	Unchecked	Unchecked	Unchecked	Unchecked	Unchecked	Unchecked		Ohio		Emergency Medicine				No							No	Unchecked	Unchecked	Unchecked	Unchecked		Unchecked	Unchecked	Unchecked	Unchecked	Unchecked	Unchecked						No	No
536		2020-04-19 10:02:59	MS3		I have completed some of my core rotations but not all of them.		Unchecked	Checked	Checked	Checked	Checked	Checked	Checked	Unchecked	Unchecked	Unchecked		Ohio		Internal Medicine		Psychiatry		No							No	Unchecked	Unchecked	Unchecked	Unchecked		Unchecked	Unchecked	Unchecked	Unchecked	Unchecked	Unchecked						Yes	No
537		2020-04-19 10:03:38	MS1		I have not started my core rotations.		Unchecked	Unchecked	Unchecked	Unchecked	Unchecked	Unchecked	Unchecked	Unchecked	Unchecked	Unchecked		Ohio		Emergency Medicine		General Surgery		No							No	Unchecked	Unchecked	Unchecked	Unchecked		Unchecked	Unchecked	Unchecked	Unchecked	Unchecked	Unchecked						No	No
538		2020-04-19 10:04:30	MS3		I have completed some of my core rotations but not all of them.		Checked	Checked	Checked	Unchecked	Checked	Unchecked	Unchecked	Checked	Unchecked	Unchecked		California		General Surgery				No							No	Unchecked	Unchecked	Unchecked	Unchecked		Unchecked	Unchecked	Unchecked	Unchecked	Unchecked	Unchecked						Yes	Yes
539		2020-04-19 10:07:26	MS4		I have completed all of my core rotations.		Unchecked	Unchecked	Unchecked	Unchecked	Unchecked	Unchecked	Unchecked	Unchecked	Unchecked	Unchecked		Ohio		Emergency Medicine				Yes	General Surgery		Emergency Medicine				No	Unchecked	Unchecked	Unchecked	Unchecked		Unchecked	Unchecked	Unchecked	Unchecked	Unchecked	Unchecked						No	No
540		2020-04-19 10:09:17	MS4		I have completed all of my core rotations.		Unchecked	Unchecked	Unchecked	Unchecked	Unchecked	Unchecked	Unchecked	Unchecked	Unchecked	Unchecked		Missouri		Internal Medicine				Yes	Internal Medicine						No	Unchecked	Unchecked	Unchecked	Unchecked		Unchecked	Unchecked	Unchecked	Unchecked	Unchecked	Unchecked						No	No
541		2020-04-19 10:12:28	MS4		I have completed all of my core rotations.		Unchecked	Unchecked	Unchecked	Unchecked	Unchecked	Unchecked	Unchecked	Unchecked	Unchecked	Unchecked		Ohio		Ophthalmology				Yes	Ophthalmology		Internal Medicine				No	Unchecked	Unchecked	Unchecked	Unchecked		Unchecked	Unchecked	Unchecked	Unchecked	Unchecked	Unchecked						No	No
542		2020-04-19 10:13:12	MS1		I have not started my core rotations.		Unchecked	Unchecked	Unchecked	Unchecked	Unchecked	Unchecked	Unchecked	Unchecked	Unchecked	Unchecked		Ohio		Obstetrics & Gynecology		Otolaryngology		No							Yes	Unchecked	Unchecked	Unchecked	Checked	It is more difficult to learn about endo/repro all online, especially anatomy. I am really enjoying the material but I'm nervous that having learned it online, I will not be able to go into those fields.	Unchecked	Unchecked	Unchecked	Unchecked	Unchecked	Unchecked				Obstetrics & Gynecology		Yes	No
543		2020-04-19 10:13:40	MS3		I have completed all of my core rotations.		Unchecked	Unchecked	Unchecked	Unchecked	Unchecked	Unchecked	Unchecked	Unchecked	Unchecked	Unchecked		Ohio		Obstetrics & Gynecology				No							No	Unchecked	Unchecked	Unchecked	Unchecked		Unchecked	Unchecked	Unchecked	Unchecked	Unchecked	Unchecked						No	Yes
544		2020-04-19 10:14:05	MS3		I have completed some of my core rotations but not all of them.		Checked	Unchecked	Unchecked	Checked	Checked	Checked	Checked	Unchecked	Unchecked	Unchecked		Ohio		Psychiatry				No							Yes	Checked	Checked	Unchecked	Unchecked		Unchecked	Unchecked	Unchecked	Unchecked	Unchecked	Unchecked		Psychiatry		Pediatrics		Yes	Yes
545		2020-04-19 10:14:22	MS3		I have completed some of my core rotations but not all of them.		Checked	Checked	Checked	Checked	Checked	Checked	Checked	Unchecked	Unchecked	Unchecked		Ohio		Dermatology				No							No	Unchecked	Unchecked	Unchecked	Unchecked		Unchecked	Unchecked	Unchecked	Unchecked	Unchecked	Unchecked						Yes	No
546		2020-04-19 10:17:57	MS4		I have completed all of my core rotations.		Unchecked	Unchecked	Unchecked	Unchecked	Unchecked	Unchecked	Unchecked	Unchecked	Unchecked	Unchecked		Ohio		Family Medicine				Yes	Family Medicine		Dermatology				No	Unchecked	Unchecked	Unchecked	Unchecked		Unchecked	Unchecked	Unchecked	Unchecked	Unchecked	Unchecked						No	No
547		2020-04-19 10:18:03	MS3		I have completed all of my core rotations.		Unchecked	Unchecked	Unchecked	Unchecked	Unchecked	Unchecked	Unchecked	Unchecked	Unchecked	Unchecked		Ohio		Internal Medicine				No							No	Unchecked	Unchecked	Unchecked	Unchecked		Unchecked	Unchecked	Unchecked	Unchecked	Unchecked	Unchecked						No	No
548		2020-04-19 10:19:55	MS2		I have not started my core rotations.		Unchecked	Unchecked	Unchecked	Unchecked	Unchecked	Unchecked	Unchecked	Unchecked	Unchecked	Unchecked		Ohio		Ophthalmology		Otolaryngology		No							Yes	Checked	Unchecked	Checked	Unchecked		Unchecked	Unchecked	Unchecked	Unchecked	Checked	Unchecked		Ophthalmology		Internal Medicine		No	No
549		2020-04-19 10:21:09	MS2		I have not started my core rotations.		Unchecked	Unchecked	Unchecked	Unchecked	Unchecked	Unchecked	Unchecked	Unchecked	Unchecked	Unchecked		Ohio		Radiation Oncology		Internal Medicine		No							Yes	Checked	Unchecked	Checked	Unchecked		Checked	Unchecked	Unchecked	Unchecked	Checked	Unchecked		Internal Medicine		Radiation Oncology		No	No
550		2020-04-19 10:24:07	MS3		I have completed some of my core rotations but not all of them.		Unchecked	Unchecked	Unchecked	Unchecked	Unchecked	Unchecked	Unchecked	Unchecked	Unchecked	Unchecked		Ohio		Urology				No							No	Unchecked	Unchecked	Unchecked	Unchecked		Unchecked	Unchecked	Unchecked	Unchecked	Unchecked	Unchecked						No	No
551		2020-04-19 10:24:14	MS2		I have completed some of my core rotations but not all of them.		Checked	Unchecked	Checked	Unchecked	Unchecked	Unchecked	Unchecked	Unchecked	Unchecked	Unchecked		New York		Internal Medicine		Medical Genetics		No							No	Unchecked	Unchecked	Unchecked	Unchecked		Unchecked	Unchecked	Unchecked	Unchecked	Unchecked	Unchecked						Yes	Yes
552		2020-04-19 10:32:48	MS3		I have completed all of my core rotations.		Unchecked	Unchecked	Unchecked	Unchecked	Unchecked	Unchecked	Unchecked	Unchecked	Unchecked	Unchecked		Ohio		Internal Medicine				No							No	Unchecked	Unchecked	Unchecked	Unchecked		Unchecked	Unchecked	Unchecked	Unchecked	Unchecked	Unchecked						Yes	No
553		2020-04-19 10:33:49	MS4		I have completed all of my core rotations.		Unchecked	Unchecked	Unchecked	Unchecked	Unchecked	Unchecked	Unchecked	Unchecked	Unchecked	Unchecked		Ohio		Medicine/Pediatrics				Yes	Internal Medicine		Pediatrics		Emergency Medicine		No	Unchecked	Unchecked	Unchecked	Unchecked		Unchecked	Unchecked	Unchecked	Unchecked	Unchecked	Unchecked						No	No
554		2020-04-19 10:34:17	MS3		I have completed some of my core rotations but not all of them.		Checked	Checked	Checked	Checked	Checked	Unchecked	Checked	Unchecked	Unchecked	Unchecked		Ohio		Emergency Medicine		Internal Medicine		No							Yes	Checked	Unchecked	Unchecked	Unchecked		Unchecked	Unchecked	Unchecked	Unchecked	Unchecked	Unchecked		Emergency Medicine		Internal Medicine		No	No
555		2020-04-19 10:38:10	MS3		I have completed some of my core rotations but not all of them.		Checked	Unchecked	Checked	Checked	Checked	Checked	Checked	Unchecked	Unchecked	Unchecked		Ohio		General Surgery				No							No	Unchecked	Unchecked	Unchecked	Unchecked		Unchecked	Unchecked	Unchecked	Unchecked	Unchecked	Unchecked						No	No
556		2020-04-19 10:39:59	MS3		I have completed all of my core rotations.		Unchecked	Unchecked	Unchecked	Unchecked	Unchecked	Unchecked	Unchecked	Unchecked	Unchecked	Unchecked		New York		Undecided				Yes	Anesthesiology		Radiology (Diagnostic)				Yes	Checked	Checked	Unchecked	Unchecked		Unchecked	Unchecked	Unchecked	Unchecked	Unchecked	Unchecked		Pediatrics		Urology		No	Yes
557		2020-04-19 10:39:41	MS3		I have completed all of my core rotations.		Unchecked	Unchecked	Unchecked	Unchecked	Unchecked	Unchecked	Unchecked	Unchecked	Unchecked	Unchecked		Ohio		Family Medicine				No							No	Unchecked	Unchecked	Unchecked	Unchecked		Unchecked	Unchecked	Unchecked	Unchecked	Unchecked	Unchecked						No	No
558		2020-04-19 10:41:20	MS2		I have not started my core rotations.		Unchecked	Unchecked	Unchecked	Unchecked	Unchecked	Unchecked	Unchecked	Unchecked	Unchecked	Unchecked		Ohio		Pediatrics		Emergency Medicine		No							No	Unchecked	Unchecked	Unchecked	Unchecked		Unchecked	Unchecked	Unchecked	Unchecked	Unchecked	Unchecked						Yes	Yes
559		2020-04-19 10:46:03	MS1		I have not started my core rotations.		Unchecked	Unchecked	Unchecked	Unchecked	Unchecked	Unchecked	Unchecked	Unchecked	Unchecked	Unchecked		Ohio		General Surgery		Thoracic Surgery (Integrated)		No							No	Unchecked	Unchecked	Unchecked	Unchecked		Unchecked	Unchecked	Unchecked	Unchecked	Unchecked	Unchecked						No	No
560		2020-04-19 10:46:42	MS3		I have completed some of my core rotations but not all of them.		Unchecked	Unchecked	Unchecked	Checked	Unchecked	Checked	Unchecked	Unchecked	Unchecked	Unchecked		Ohio		Family Medicine				No							No	Unchecked	Unchecked	Unchecked	Unchecked		Unchecked	Unchecked	Unchecked	Unchecked	Unchecked	Unchecked						Yes	No
561		2020-04-19 10:49:46	MS1		I have not started my core rotations.		Unchecked	Unchecked	Unchecked	Unchecked	Unchecked	Unchecked	Unchecked	Unchecked	Unchecked	Unchecked		Ohio		General Surgery		Plastic Surgery (Integrated)		No							No	Unchecked	Unchecked	Unchecked	Unchecked		Unchecked	Unchecked	Unchecked	Unchecked	Unchecked	Unchecked						No	No
562		2020-04-19 10:50:06	MS3		I have completed some of my core rotations but not all of them.		Checked	Checked	Checked	Checked	Unchecked	Checked	Checked	Unchecked	Unchecked	Unchecked		Ohio		Orthopaedic Surgery				No							No	Unchecked	Unchecked	Unchecked	Unchecked		Unchecked	Unchecked	Unchecked	Unchecked	Unchecked	Unchecked						Yes	No
563		2020-04-19 10:51:12	MS3		I have completed some of my core rotations but not all of them.		Checked	Unchecked	Checked	Unchecked	Unchecked	Unchecked	Checked	Checked	Unchecked	Unchecked		California		Anesthesiology		Otolaryngology		No							No	Unchecked	Unchecked	Unchecked	Unchecked		Unchecked	Unchecked	Unchecked	Unchecked	Unchecked	Unchecked						No	No
564		2020-04-19 10:53:46	MS4		I have completed all of my core rotations.		Unchecked	Unchecked	Unchecked	Unchecked	Unchecked	Unchecked	Unchecked	Unchecked	Unchecked	Unchecked		Connecticut		Anesthesiology				Yes	Emergency Medicine		Internal Medicine				No	Unchecked	Unchecked	Unchecked	Unchecked		Unchecked	Unchecked	Unchecked	Unchecked	Unchecked	Unchecked						No	No
565		2020-04-19 10:57:14	MS1		I have not started my core rotations.		Unchecked	Unchecked	Unchecked	Unchecked	Unchecked	Unchecked	Unchecked	Unchecked	Unchecked	Unchecked		South Carolina		Undecided				No							No	Unchecked	Unchecked	Unchecked	Unchecked		Unchecked	Unchecked	Unchecked	Unchecked	Unchecked	Unchecked						No	No
566		2020-04-19 11:00:27	PhD part of MD-PhD		I have not started my core rotations.		Unchecked	Unchecked	Unchecked	Unchecked	Unchecked	Unchecked	Unchecked	Unchecked	Unchecked	Unchecked		Ohio		Obstetrics & Gynecology		Medicine/Pediatrics		No							No	Unchecked	Unchecked	Unchecked	Unchecked		Unchecked	Unchecked	Unchecked	Unchecked	Unchecked	Unchecked						No	No
567		2020-04-19 11:02:50	MS1		I have not started my core rotations.		Unchecked	Unchecked	Unchecked	Unchecked	Unchecked	Unchecked	Unchecked	Unchecked	Unchecked	Unchecked		Ohio		Internal Medicine		Psychiatry		No							Yes	Unchecked	Unchecked	Checked	Unchecked		Unchecked	Checked	Unchecked	Unchecked	Unchecked	Unchecked		Psychiatry		Internal Medicine		No	No
568		2020-04-19 11:04:20	MS1		I have not started my core rotations.		Unchecked	Unchecked	Unchecked	Unchecked	Unchecked	Unchecked	Unchecked	Unchecked	Unchecked	Unchecked		Ohio		Otolaryngology		Internal Medicine		No							No	Unchecked	Unchecked	Unchecked	Unchecked		Unchecked	Unchecked	Unchecked	Unchecked	Unchecked	Unchecked						No	No
569		2020-04-19 11:11:23	MS4		I have completed all of my core rotations.		Unchecked	Unchecked	Unchecked	Unchecked	Unchecked	Unchecked	Unchecked	Unchecked	Unchecked	Unchecked		California		Obstetrics & Gynecology				Yes	Obstetrics & Gynecology						No	Unchecked	Unchecked	Unchecked	Unchecked		Unchecked	Unchecked	Unchecked	Unchecked	Unchecked	Unchecked						No	No
570		2020-04-19 11:15:50	MS3		I have completed some of my core rotations but not all of them.		Checked	Checked	Checked	Checked	Unchecked	Checked	Checked	Checked	Unchecked	Unchecked		Ohio		Family Medicine				No							No	Unchecked	Unchecked	Unchecked	Unchecked		Unchecked	Unchecked	Unchecked	Unchecked	Unchecked	Unchecked						No	No
571		2020-04-19 11:17:39	MS3		I have completed some of my core rotations but not all of them.		Checked	Checked	Checked	Unchecked	Checked	Checked	Checked	Unchecked	Checked	Unchecked		Massachusetts		Pediatrics		Psychiatry		No							Yes	Checked	Unchecked	Unchecked	Unchecked		Unchecked	Unchecked	Unchecked	Unchecked	Unchecked	Unchecked		Pediatrics		Psychiatry		Yes	Yes
572		2020-04-19 11:25:21	MS3		I have completed some of my core rotations but not all of them.		Checked	Checked	Unchecked	Checked	Checked	Checked	Checked	Checked	Checked	Unchecked		Ohio		Internal Medicine				No							No	Unchecked	Unchecked	Unchecked	Unchecked		Unchecked	Unchecked	Unchecked	Unchecked	Unchecked	Unchecked						Yes	No
573		2020-04-19 11:26:12	MS1		I have not started my core rotations.		Unchecked	Unchecked	Unchecked	Unchecked	Unchecked	Unchecked	Unchecked	Unchecked	Unchecked	Unchecked		Ohio		Internal Medicine		Pediatrics		No							No	Unchecked	Unchecked	Unchecked	Unchecked		Unchecked	Unchecked	Unchecked	Unchecked	Unchecked	Unchecked						Yes	No
574		2020-04-19 11:34:51	MS1		I have not started my core rotations.		Unchecked	Unchecked	Unchecked	Unchecked	Unchecked	Unchecked	Unchecked	Unchecked	Unchecked	Unchecked		Ohio		General Surgery		Neurosurgery		No							No	Unchecked	Unchecked	Unchecked	Unchecked		Unchecked	Unchecked	Unchecked	Unchecked	Unchecked	Unchecked						No	No
575		2020-04-19 11:46:50	MS1		I have not started my core rotations.		Unchecked	Unchecked	Unchecked	Unchecked	Unchecked	Unchecked	Unchecked	Unchecked	Unchecked	Unchecked		Ohio		Internal Medicine				No							No	Unchecked	Unchecked	Unchecked	Unchecked		Unchecked	Unchecked	Unchecked	Unchecked	Unchecked	Unchecked						No	No
576		2020-04-19 11:50:33	MS3		I have completed some of my core rotations but not all of them.		Unchecked	Checked	Checked	Checked	Checked	Checked	Checked	Checked	Unchecked	Unchecked		Ohio		Ophthalmology		Internal Medicine		No							Yes	Checked	Unchecked	Checked	Unchecked		Checked	Unchecked	Unchecked	Checked	Checked	Unchecked		Internal Medicine		Ophthalmology		Yes	No
577		[not completed]	MS2		I have completed some of my core rotations but not all of them.		Unchecked	Unchecked	Unchecked	Unchecked	Unchecked	Unchecked	Checked	Checked	Unchecked	Unchecked		New York		Undecided				Yes							No	Unchecked	Unchecked	Unchecked	Unchecked		Unchecked	Unchecked	Unchecked	Unchecked	Unchecked	Unchecked						Yes	Yes
578		2020-04-19 11:53:09	MS2		I have not started my core rotations.		Unchecked	Unchecked	Unchecked	Unchecked	Unchecked	Unchecked	Unchecked	Unchecked	Unchecked	Unchecked		Ohio		Internal Medicine		Family Medicine		No							Yes	Checked	Unchecked	Checked	Unchecked		Unchecked	Unchecked	Unchecked	Unchecked	Checked	Unchecked		Internal Medicine		Orthopaedic Surgery		Yes	Yes
579		2020-04-19 11:53:14	MS2		I have not started my core rotations.		Unchecked	Unchecked	Unchecked	Unchecked	Unchecked	Unchecked	Unchecked	Unchecked	Unchecked	Unchecked		South Carolina		Emergency Medicine		Obstetrics & Gynecology		No							Yes	Checked	Unchecked	Unchecked	Unchecked		Unchecked	Unchecked	Unchecked	Unchecked	Unchecked	Unchecked		Obstetrics & Gynecology		Emergency Medicine		Yes	Yes
580		2020-04-19 11:54:48	MS1		I have not started my core rotations.		Unchecked	Unchecked	Unchecked	Unchecked	Unchecked	Unchecked	Unchecked	Unchecked	Unchecked	Unchecked		Ohio		Internal Medicine				No							No	Unchecked	Unchecked	Unchecked	Unchecked		Unchecked	Unchecked	Unchecked	Unchecked	Unchecked	Unchecked						Yes	No
581		2020-04-19 11:56:00	MS1		I have not started my core rotations.		Unchecked	Unchecked	Unchecked	Unchecked	Unchecked	Unchecked	Unchecked	Unchecked	Unchecked	Unchecked		South Carolina		Psychiatry		Radiology (Diagnostic)		No							No	Unchecked	Unchecked	Unchecked	Unchecked		Unchecked	Unchecked	Unchecked	Unchecked	Unchecked	Unchecked						No	No
582		2020-04-19 12:00:59	MS3		I have completed all of my core rotations.		Unchecked	Unchecked	Unchecked	Unchecked	Unchecked	Unchecked	Unchecked	Unchecked	Unchecked	Unchecked		Ohio		Internal Medicine				No							No	Unchecked	Unchecked	Unchecked	Unchecked		Unchecked	Unchecked	Unchecked	Unchecked	Unchecked	Unchecked						No	No
583		2020-04-19 12:03:51	MS2		I have not started my core rotations.		Unchecked	Unchecked	Unchecked	Unchecked	Unchecked	Unchecked	Unchecked	Unchecked	Unchecked	Unchecked		Ohio		Emergency Medicine		Medicine/Pediatrics		No							No	Unchecked	Unchecked	Unchecked	Unchecked		Unchecked	Unchecked	Unchecked	Unchecked	Unchecked	Unchecked						Yes	No
584		2020-04-19 12:04:27	MS1		I have not started my core rotations.		Unchecked	Unchecked	Unchecked	Unchecked	Unchecked	Unchecked	Unchecked	Unchecked	Unchecked	Unchecked		Ohio		Radiology (Diagnostic)				No							No	Unchecked	Unchecked	Unchecked	Unchecked		Unchecked	Unchecked	Unchecked	Unchecked	Unchecked	Unchecked						Yes	No
585		2020-04-19 12:18:05	PhD part of MD-PhD		I have not started my core rotations.		Unchecked	Unchecked	Unchecked	Unchecked	Unchecked	Unchecked	Unchecked	Unchecked	Unchecked	Unchecked		Ohio		Medicine/Pediatrics		Pediatrics		No							No	Unchecked	Unchecked	Unchecked	Unchecked		Unchecked	Unchecked	Unchecked	Unchecked	Unchecked	Unchecked						No	No
586		2020-04-19 12:23:23	MS3		I have completed some of my core rotations but not all of them.		Checked	Checked	Checked	Unchecked	Checked	Checked	Checked	Unchecked	Unchecked	Unchecked		Ohio		Obstetrics & Gynecology				No							No	Unchecked	Unchecked	Unchecked	Unchecked		Unchecked	Unchecked	Unchecked	Unchecked	Unchecked	Unchecked						Yes	Yes
587		2020-04-19 12:34:20	MS1		I have not started my core rotations.		Unchecked	Unchecked	Unchecked	Unchecked	Unchecked	Unchecked	Unchecked	Unchecked	Unchecked	Unchecked		Ohio		Otolaryngology		Internal Medicine		No							No	Unchecked	Unchecked	Unchecked	Unchecked		Unchecked	Unchecked	Unchecked	Unchecked	Unchecked	Unchecked						No	No
588		2020-04-19 12:41:24	MS1		I have not started my core rotations.		Unchecked	Unchecked	Unchecked	Unchecked	Unchecked	Unchecked	Unchecked	Unchecked	Unchecked	Unchecked		Ohio		Pediatrics		Obstetrics & Gynecology		No							No	Unchecked	Unchecked	Unchecked	Unchecked		Unchecked	Unchecked	Unchecked	Unchecked	Unchecked	Unchecked						No	No
589		2020-04-19 12:43:12	MS4		I have completed all of my core rotations.		Unchecked	Unchecked	Unchecked	Unchecked	Unchecked	Unchecked	Unchecked	Unchecked	Unchecked	Unchecked		Ohio		Internal Medicine				Yes	Internal Medicine						No	Unchecked	Unchecked	Unchecked	Unchecked		Unchecked	Unchecked	Unchecked	Unchecked	Unchecked	Unchecked						No	No
590		2020-04-19 12:43:26	MS2		I have completed some of my core rotations but not all of them.		Unchecked	Checked	Unchecked	Unchecked	Unchecked	Unchecked	Unchecked	Unchecked	Unchecked	Unchecked		New York		Internal Medicine		Pediatrics		Yes	Other	Clinical Research Elective					No	Unchecked	Unchecked	Unchecked	Unchecked		Unchecked	Unchecked	Unchecked	Unchecked	Unchecked	Unchecked						No	No
591		[not completed]	MS1		I have not started my core rotations.		Unchecked	Unchecked	Unchecked	Unchecked	Unchecked	Unchecked	Unchecked	Unchecked	Unchecked	Unchecked		Ohio		Emergency Medicine		Pediatrics									No	Unchecked	Unchecked	Unchecked	Unchecked		Unchecked	Unchecked	Unchecked	Unchecked	Unchecked	Unchecked						Yes	Yes
592		2020-04-19 13:03:12	MS3		I have completed all of my core rotations.		Unchecked	Unchecked	Unchecked	Unchecked	Unchecked	Unchecked	Unchecked	Unchecked	Unchecked	Unchecked		Ohio		Obstetrics & Gynecology				No							No	Unchecked	Unchecked	Unchecked	Unchecked		Unchecked	Unchecked	Unchecked	Unchecked	Unchecked	Unchecked						Yes	No
593		2020-04-19 13:40:03	MS2		I have not started my core rotations.		Unchecked	Unchecked	Unchecked	Unchecked	Unchecked	Unchecked	Unchecked	Unchecked	Unchecked	Unchecked		Massachusetts		Medicine/Pediatrics		Psychiatry		No							Yes	Checked	Unchecked	Checked	Unchecked		Checked	Checked	Unchecked	Checked	Unchecked	Unchecked		Other	Peds/Psych/Child PSych	Dermatology		Yes	Yes
594		2020-04-19 14:10:56	MS3		I have completed some of my core rotations but not all of them.		Checked	Checked	Unchecked	Checked	Checked	Checked	Checked	Checked	Unchecked	Unchecked		Texas		Emergency Medicine		Internal Medicine		No							Yes	Checked	Unchecked	Unchecked	Unchecked		Unchecked	Unchecked	Unchecked	Unchecked	Unchecked	Unchecked		Internal Medicine		Emergency Medicine		No	Yes
595		2020-04-19 14:15:12	MS3		I have completed some of my core rotations but not all of them.		Checked	Checked	Checked	Checked	Unchecked	Unchecked	Checked	Checked	Unchecked	Unchecked		Texas		Emergency Medicine				No							No	Unchecked	Unchecked	Unchecked	Unchecked		Unchecked	Unchecked	Unchecked	Unchecked	Unchecked	Unchecked						No	No
596		2020-04-19 14:19:08	MS2		I have not started my core rotations.		Unchecked	Unchecked	Unchecked	Unchecked	Unchecked	Unchecked	Unchecked	Unchecked	Unchecked	Unchecked		Missouri		Internal Medicine				No							No	Unchecked	Unchecked	Unchecked	Unchecked		Unchecked	Unchecked	Unchecked	Unchecked	Unchecked	Unchecked						No	No
597		2020-04-19 14:19:21	MS2		I have not started my core rotations.		Unchecked	Unchecked	Unchecked	Unchecked	Unchecked	Unchecked	Unchecked	Unchecked	Unchecked	Unchecked		Ohio		Emergency Medicine		Medicine/Pediatrics		No							No	Unchecked	Unchecked	Unchecked	Unchecked		Unchecked	Unchecked	Unchecked	Unchecked	Unchecked	Unchecked						No	No
598		2020-04-19 14:54:21	MS2		I have not started my core rotations.		Unchecked	Unchecked	Unchecked	Unchecked	Unchecked	Unchecked	Unchecked	Unchecked	Unchecked	Unchecked		Ohio		Obstetrics & Gynecology		Family Medicine		No							No	Unchecked	Unchecked	Unchecked	Unchecked		Unchecked	Unchecked	Unchecked	Unchecked	Unchecked	Unchecked						Yes	No
599		2020-04-19 15:07:28	MS3		I have completed some of my core rotations but not all of them.		Checked	Checked	Unchecked	Unchecked	Checked	Checked	Checked	Checked	Unchecked	Unchecked		Texas		Anesthesiology				No							No	Unchecked	Unchecked	Unchecked	Unchecked		Unchecked	Unchecked	Unchecked	Unchecked	Unchecked	Unchecked						Yes	No
600		2020-04-19 15:16:37	MS1		I have not started my core rotations.		Unchecked	Unchecked	Unchecked	Unchecked	Unchecked	Unchecked	Unchecked	Unchecked	Unchecked	Unchecked		Missouri		Emergency Medicine		Undecided		No							Yes	Checked	Checked	Unchecked	Unchecked		Unchecked	Unchecked	Unchecked	Unchecked	Unchecked	Unchecked		Internal Medicine		Neurological Surgery		No	Yes
601		2020-04-19 15:16:43	MS2		I have not started my core rotations.		Unchecked	Unchecked	Unchecked	Unchecked	Unchecked	Unchecked	Unchecked	Unchecked	Unchecked	Unchecked		Ohio		Emergency Medicine		Obstetrics & Gynecology		No							Yes	Unchecked	Unchecked	Checked	Unchecked		Unchecked	Unchecked	Unchecked	Unchecked	Checked	Unchecked		Family Medicine		Surgery		No	No
602		2020-04-19 15:18:41	MS3		I have completed some of my core rotations but not all of them.		Unchecked	Checked	Checked	Unchecked	Checked	Checked	Checked	Unchecked	Unchecked	Unchecked		South Carolina		Emergency Medicine				Yes	Emergency Medicine						No	Unchecked	Unchecked	Unchecked	Unchecked		Unchecked	Unchecked	Unchecked	Unchecked	Unchecked	Unchecked						Yes	No
603		2020-04-19 15:21:28	MS2		I have not started my core rotations.		Unchecked	Unchecked	Unchecked	Unchecked	Unchecked	Unchecked	Unchecked	Unchecked	Unchecked	Unchecked		Ohio		Family Medicine		Pediatrics		No							No	Unchecked	Unchecked	Unchecked	Unchecked		Unchecked	Unchecked	Unchecked	Unchecked	Unchecked	Unchecked						No	No
604		2020-04-19 15:32:48	MS3		I have completed some of my core rotations but not all of them.		Unchecked	Checked	Unchecked	Checked	Checked	Unchecked	Checked	Unchecked	Unchecked	Unchecked		California		Child Neurology		Pediatrics		Yes	Family Medicine		Internal Medicine				No	Unchecked	Unchecked	Unchecked	Unchecked		Unchecked	Unchecked	Unchecked	Unchecked	Unchecked	Unchecked						No	No
605		2020-04-19 15:33:29	MS1		I have not started my core rotations.		Unchecked	Unchecked	Unchecked	Unchecked	Unchecked	Unchecked	Unchecked	Unchecked	Unchecked	Unchecked		Texas		Orthopaedic Surgery		General Surgery		No							No	Unchecked	Unchecked	Unchecked	Unchecked		Unchecked	Unchecked	Unchecked	Unchecked	Unchecked	Unchecked						No	Yes
606		2020-04-19 15:59:52	MS2		I have not started my core rotations.		Unchecked	Unchecked	Unchecked	Unchecked	Unchecked	Unchecked	Unchecked	Unchecked	Unchecked	Unchecked		Ohio		Obstetrics & Gynecology		Orthopaedic Surgery		No							No	Unchecked	Unchecked	Unchecked	Unchecked		Unchecked	Unchecked	Unchecked	Unchecked	Unchecked	Unchecked						Yes	No
607		2020-04-19 16:00:38	MS2		I have not started my core rotations.		Unchecked	Unchecked	Unchecked	Unchecked	Unchecked	Unchecked	Unchecked	Unchecked	Unchecked	Unchecked		Ohio		Pediatrics		Internal Medicine		No							No	Unchecked	Unchecked	Unchecked	Unchecked		Unchecked	Unchecked	Unchecked	Unchecked	Unchecked	Unchecked						No	No
608		2020-04-19 16:02:40	MS3		I have completed all of my core rotations.		Unchecked	Unchecked	Unchecked	Unchecked	Unchecked	Unchecked	Unchecked	Unchecked	Unchecked	Unchecked		Massachusetts		Orthopaedic Surgery				No							No	Unchecked	Unchecked	Unchecked	Unchecked		Unchecked	Unchecked	Unchecked	Unchecked	Unchecked	Unchecked						No	Yes
609		2020-04-19 16:04:47	MS1		I have not started my core rotations.		Unchecked	Unchecked	Unchecked	Unchecked	Unchecked	Unchecked	Unchecked	Unchecked	Unchecked	Unchecked		Ohio		Psychiatry		Obstetrics & Gynecology		No							Yes	Unchecked	Checked	Unchecked	Unchecked		Unchecked	Unchecked	Unchecked	Unchecked	Unchecked	Unchecked		Internal Medicine		Otolaryngology		No	No
610		2020-04-19 16:06:24	MS3		I have completed all of my core rotations.		Unchecked	Unchecked	Unchecked	Unchecked	Unchecked	Unchecked	Unchecked	Unchecked	Unchecked	Unchecked		Pennsylvania		Internal Medicine		Radiation Oncology		Yes	Internal Medicine						Yes	Checked	Unchecked	Checked	Unchecked		Unchecked	Checked	Checked	Checked	Unchecked	Unchecked		Internal Medicine		Radiation Oncology		No	No
611		2020-04-19 16:10:48	MS3		I have completed some of my core rotations but not all of them.		Checked	Checked	Checked	Checked	Checked	Checked	Checked	Unchecked	Checked	Unchecked		Ohio		Family Medicine				No							No	Unchecked	Unchecked	Unchecked	Unchecked		Unchecked	Unchecked	Unchecked	Unchecked	Unchecked	Unchecked						Yes	No
612		2020-04-19 16:25:31	MS3		I have completed some of my core rotations but not all of them.		Checked	Checked	Checked	Unchecked	Checked	Checked	Checked	Unchecked	Checked	Unchecked		Massachusetts		General Surgery				No							No	Unchecked	Unchecked	Unchecked	Unchecked		Unchecked	Unchecked	Unchecked	Unchecked	Unchecked	Unchecked						Yes	No
613		2020-04-19 16:30:39	MS2		I have not started my core rotations.		Unchecked	Unchecked	Unchecked	Unchecked	Unchecked	Unchecked	Unchecked	Unchecked	Unchecked	Unchecked		Ohio		Orthopaedic Surgery		General Surgery		No							No	Unchecked	Unchecked	Unchecked	Unchecked		Unchecked	Unchecked	Unchecked	Unchecked	Unchecked	Unchecked						Yes	No
614		2020-04-19 16:43:46	MS3		I have completed some of my core rotations but not all of them.		Unchecked	Checked	Unchecked	Checked	Checked	Checked	Checked	Unchecked	Unchecked	Unchecked		Ohio		Obstetrics & Gynecology				No							No	Unchecked	Unchecked	Unchecked	Unchecked		Unchecked	Unchecked	Unchecked	Unchecked	Unchecked	Unchecked						Yes	No
615		2020-04-19 17:30:50	MS4		I have completed all of my core rotations.		Unchecked	Unchecked	Unchecked	Unchecked	Unchecked	Unchecked	Unchecked	Unchecked	Unchecked	Unchecked		Ohio		Neurology		Family Medicine		No							No	Unchecked	Unchecked	Unchecked	Unchecked		Unchecked	Unchecked	Unchecked	Unchecked	Unchecked	Unchecked						No	No
616		2020-04-19 17:34:06	MS1		I have not started my core rotations.		Unchecked	Unchecked	Unchecked	Unchecked	Unchecked	Unchecked	Unchecked	Unchecked	Unchecked	Unchecked		Ohio		Orthopaedic Surgery		Pediatrics		No							No	Unchecked	Unchecked	Unchecked	Unchecked		Unchecked	Unchecked	Unchecked	Unchecked	Unchecked	Unchecked						No	No
617		2020-04-19 17:46:22	Year Out		I have completed all of my core rotations.		Unchecked	Unchecked	Unchecked	Unchecked	Unchecked	Unchecked	Unchecked	Unchecked	Unchecked	Unchecked		Ohio		General Surgery				Yes	General Surgery						No	Unchecked	Unchecked	Unchecked	Unchecked		Unchecked	Unchecked	Unchecked	Unchecked	Unchecked	Unchecked						No	No
618		2020-04-19 17:53:04	MS3		I have completed some of my core rotations but not all of them.		Checked	Checked	Checked	Unchecked	Checked	Unchecked	Checked	Unchecked	Unchecked	Unchecked		Maryland		Psychiatry				Yes	Dermatology						No	Unchecked	Unchecked	Unchecked	Unchecked		Unchecked	Unchecked	Unchecked	Unchecked	Unchecked	Unchecked						Yes	No
619		2020-04-19 17:56:49	MS4		I have completed all of my core rotations.		Unchecked	Unchecked	Unchecked	Unchecked	Unchecked	Unchecked	Unchecked	Unchecked	Unchecked	Unchecked		Vermont		Psychiatry				No							No	Unchecked	Unchecked	Unchecked	Unchecked		Unchecked	Unchecked	Unchecked	Unchecked	Unchecked	Unchecked						No	No
620		2020-04-19 17:59:18	MS2		I have not started my core rotations.		Unchecked	Unchecked	Unchecked	Unchecked	Unchecked	Unchecked	Unchecked	Unchecked	Unchecked	Unchecked		Vermont		Pediatrics		Obstetrics & Gynecology		No							No	Unchecked	Unchecked	Unchecked	Unchecked		Unchecked	Unchecked	Unchecked	Unchecked	Unchecked	Unchecked						No	No
621		2020-04-19 18:03:56	MS2		I have not started my core rotations.		Unchecked	Unchecked	Unchecked	Unchecked	Unchecked	Unchecked	Unchecked	Unchecked	Unchecked	Unchecked		Vermont		Obstetrics & Gynecology		General Surgery		No							No	Unchecked	Unchecked	Unchecked	Unchecked		Unchecked	Unchecked	Unchecked	Unchecked	Unchecked	Unchecked						Yes	No
622		2020-04-19 18:03:57	MS3		I have not started my core rotations.		Unchecked	Unchecked	Unchecked	Unchecked	Unchecked	Unchecked	Unchecked	Unchecked	Unchecked	Unchecked		Vermont		Pediatrics		Medicine/Pediatrics		No							No	Unchecked	Unchecked	Unchecked	Unchecked		Unchecked	Unchecked	Unchecked	Unchecked	Unchecked	Unchecked						Yes	No
623		2020-04-19 18:07:45	MS3		I have completed all of my core rotations.		Unchecked	Unchecked	Unchecked	Unchecked	Unchecked	Unchecked	Unchecked	Unchecked	Unchecked	Unchecked		Georgia		Internal Medicine		Pediatrics		No							No	Unchecked	Unchecked	Unchecked	Unchecked		Unchecked	Unchecked	Unchecked	Unchecked	Unchecked	Unchecked						No	No
624		2020-04-19 18:16:19	MS3		I have not started my core rotations.		Unchecked	Unchecked	Unchecked	Unchecked	Unchecked	Unchecked	Unchecked	Unchecked	Unchecked	Unchecked		Vermont		Plastic Surgery (Integrated)				No							No	Unchecked	Unchecked	Unchecked	Unchecked		Unchecked	Unchecked	Unchecked	Unchecked	Unchecked	Unchecked						No	No
625		2020-04-19 18:21:32	MS1		I have not started my core rotations.		Unchecked	Unchecked	Unchecked	Unchecked	Unchecked	Unchecked	Unchecked	Unchecked	Unchecked	Unchecked		New York		Undecided				No							No	Unchecked	Unchecked	Unchecked	Unchecked		Unchecked	Unchecked	Unchecked	Unchecked	Unchecked	Unchecked						No	No
626		2020-04-19 18:23:37	MS1		I have not started my core rotations.		Unchecked	Unchecked	Unchecked	Unchecked	Unchecked	Unchecked	Unchecked	Unchecked	Unchecked	Unchecked		Georgia		Medicine/Pediatrics				No							No	Unchecked	Unchecked	Unchecked	Unchecked		Unchecked	Unchecked	Unchecked	Unchecked	Unchecked	Unchecked						No	No
627		2020-04-19 18:33:05	MS2		I have completed some of my core rotations but not all of them.		Unchecked	Checked	Unchecked	Unchecked	Unchecked	Unchecked	Unchecked	Unchecked	Unchecked	Unchecked		New York		Obstetrics & Gynecology		Psychiatry		No							No	Unchecked	Unchecked	Unchecked	Unchecked		Unchecked	Unchecked	Unchecked	Unchecked	Unchecked	Unchecked						No	Yes
628		2020-04-19 18:42:27	MS1		I have not started my core rotations.		Unchecked	Unchecked	Unchecked	Unchecked	Unchecked	Unchecked	Unchecked	Unchecked	Unchecked	Unchecked		Georgia		Emergency Medicine		Anesthesiology		Yes	Emergency Medicine						No	Unchecked	Unchecked	Unchecked	Unchecked		Unchecked	Unchecked	Unchecked	Unchecked	Unchecked	Unchecked						No	No
629		2020-04-19 18:42:33	MS1		I have not started my core rotations.		Unchecked	Unchecked	Unchecked	Unchecked	Unchecked	Unchecked	Unchecked	Unchecked	Unchecked	Unchecked		Georgia		Obstetrics & Gynecology		Emergency Medicine		No							No	Unchecked	Unchecked	Unchecked	Unchecked		Unchecked	Unchecked	Unchecked	Unchecked	Unchecked	Unchecked						No	No
630		2020-04-19 18:42:48	MS1		I have not started my core rotations.		Unchecked	Unchecked	Unchecked	Unchecked	Unchecked	Unchecked	Unchecked	Unchecked	Unchecked	Unchecked		Georgia		Medicine/Pediatrics		Physical Medicine & Rehabilitation		No							Yes	Unchecked	Checked	Checked	Unchecked		Unchecked	Checked	Unchecked	Unchecked	Unchecked	Unchecked		Medicine/Pediatrics		Physical Medicine & Rehabilitation		No	No
631		2020-04-19 18:42:50	MS1		I have not started my core rotations.		Unchecked	Unchecked	Unchecked	Unchecked	Unchecked	Unchecked	Unchecked	Unchecked	Unchecked	Unchecked		Georgia		Emergency Medicine		Medicine/Pediatrics		No							No	Unchecked	Unchecked	Unchecked	Unchecked		Unchecked	Unchecked	Unchecked	Unchecked	Unchecked	Unchecked						No	No
632		2020-04-19 18:42:55	MS1		I have not started my core rotations.		Unchecked	Unchecked	Unchecked	Unchecked	Unchecked	Unchecked	Unchecked	Unchecked	Unchecked	Unchecked		Georgia		Thoracic Surgery (Integrated)		Internal Medicine		No							No	Unchecked	Unchecked	Unchecked	Unchecked		Unchecked	Unchecked	Unchecked	Unchecked	Unchecked	Unchecked						No	No
633		2020-04-19 18:43:09	MS1		I have not started my core rotations.		Unchecked	Unchecked	Unchecked	Unchecked	Unchecked	Unchecked	Unchecked	Unchecked	Unchecked	Unchecked		Georgia		Otolaryngology		Ophthalmology		No							No	Unchecked	Unchecked	Unchecked	Unchecked		Unchecked	Unchecked	Unchecked	Unchecked	Unchecked	Unchecked						No	Yes
634		2020-04-19 18:43:28	MS1		I have not started my core rotations.		Unchecked	Unchecked	Unchecked	Unchecked	Unchecked	Unchecked	Unchecked	Unchecked	Unchecked	Unchecked		Georgia		Emergency Medicine		Obstetrics & Gynecology		No							Yes	Unchecked	Checked	Unchecked	Unchecked		Unchecked	Unchecked	Unchecked	Unchecked	Unchecked	Unchecked		Emergency Medicine		Urology		No	No
635		2020-04-19 18:45:19	MS1		I have not started my core rotations.		Unchecked	Unchecked	Unchecked	Unchecked	Unchecked	Unchecked	Unchecked	Unchecked	Unchecked	Unchecked		Georgia		Ophthalmology		Physical Medicine & Rehabilitation		No							No	Unchecked	Unchecked	Unchecked	Unchecked		Unchecked	Unchecked	Unchecked	Unchecked	Unchecked	Unchecked						No	No
636		2020-04-19 18:46:52	MS1		I have not started my core rotations.		Unchecked	Unchecked	Unchecked	Unchecked	Unchecked	Unchecked	Unchecked	Unchecked	Unchecked	Unchecked		Georgia		Pediatrics		Pathology		No							No	Unchecked	Unchecked	Unchecked	Unchecked		Unchecked	Unchecked	Unchecked	Unchecked	Unchecked	Unchecked						No	No
637		2020-04-19 18:50:58	MS1		I have not started my core rotations.		Unchecked	Unchecked	Unchecked	Unchecked	Unchecked	Unchecked	Unchecked	Unchecked	Unchecked	Unchecked		Georgia		Emergency Medicine				No							Yes	Checked	Unchecked	Checked	Unchecked		Checked	Checked	Checked	Checked	Checked	Unchecked		Emergency Medicine		Dermatology		Yes	No
638		2020-04-19 18:48:40	MS2		I have completed some of my core rotations but not all of them.		Unchecked	Unchecked	Unchecked	Checked	Unchecked	Unchecked	Unchecked	Unchecked	Unchecked	Unchecked		New York		Internal Medicine		Anesthesiology		No							No	Unchecked	Unchecked	Unchecked	Unchecked		Unchecked	Unchecked	Unchecked	Unchecked	Unchecked	Unchecked						No	Yes
639		2020-04-19 18:49:29	MS1		I have not started my core rotations.		Unchecked	Unchecked	Unchecked	Unchecked	Unchecked	Unchecked	Unchecked	Unchecked	Unchecked	Unchecked		Georgia		Internal Medicine				No							Yes	Unchecked	Checked	Unchecked	Unchecked		Unchecked	Unchecked	Unchecked	Unchecked	Unchecked	Unchecked		Internal Medicine		Dermatology		No	No
640		2020-04-19 18:50:21	MS1		I have not started my core rotations.		Unchecked	Unchecked	Unchecked	Unchecked	Unchecked	Unchecked	Unchecked	Unchecked	Unchecked	Unchecked		Georgia		Internal Medicine		Anesthesiology		No							No	Unchecked	Unchecked	Unchecked	Unchecked		Unchecked	Unchecked	Unchecked	Unchecked	Unchecked	Unchecked						No	No
641		2020-04-19 18:51:39	MS1		I have not started my core rotations.		Unchecked	Unchecked	Unchecked	Unchecked	Unchecked	Unchecked	Unchecked	Unchecked	Unchecked	Unchecked		Georgia		Undecided				No							Yes	Checked	Unchecked	Checked	Unchecked		Unchecked	Checked	Unchecked	Unchecked	Unchecked	Unchecked		Internal Medicine		Surgery		No	No
642		2020-04-19 18:53:50	MS1		I have not started my core rotations.		Unchecked	Unchecked	Unchecked	Unchecked	Unchecked	Unchecked	Unchecked	Unchecked	Unchecked	Unchecked		Georgia		Internal Medicine		Obstetrics & Gynecology		No							No	Unchecked	Unchecked	Unchecked	Unchecked		Unchecked	Unchecked	Unchecked	Unchecked	Unchecked	Unchecked						No	No
643		2020-04-19 18:54:00	MS1		I have not started my core rotations.		Unchecked	Unchecked	Unchecked	Unchecked	Unchecked	Unchecked	Unchecked	Unchecked	Unchecked	Unchecked		Georgia		Family Medicine		Pediatrics		No							No	Unchecked	Unchecked	Unchecked	Unchecked		Unchecked	Unchecked	Unchecked	Unchecked	Unchecked	Unchecked						No	No
644		2020-04-19 18:55:46	MS1		I have not started my core rotations.		Unchecked	Unchecked	Unchecked	Unchecked	Unchecked	Unchecked	Unchecked	Unchecked	Unchecked	Unchecked		Georgia		Radiation Oncology		Undecided		No							No	Unchecked	Unchecked	Unchecked	Unchecked		Unchecked	Unchecked	Unchecked	Unchecked	Unchecked	Unchecked						No	No
645		2020-04-19 18:56:13	MS3		I have completed some of my core rotations but not all of them.		Checked	Unchecked	Checked	Unchecked	Unchecked	Unchecked	Unchecked	Unchecked	Unchecked	Unchecked		Ohio		Family Medicine				No							No	Unchecked	Unchecked	Unchecked	Unchecked		Unchecked	Unchecked	Unchecked	Unchecked	Unchecked	Unchecked						Yes	No
646		2020-04-19 18:57:25	MS4		I have completed some of my core rotations but not all of them.		Checked	Checked	Checked	Checked	Unchecked	Checked	Checked	Checked	Unchecked	Unchecked		California		Orthopaedic Surgery				Yes	Orthopaedic Surgery						No	Unchecked	Unchecked	Unchecked	Unchecked		Unchecked	Unchecked	Unchecked	Unchecked	Unchecked	Unchecked						No	No
647		2020-04-19 18:59:40	MS1		I have not started my core rotations.		Unchecked	Unchecked	Unchecked	Unchecked	Unchecked	Unchecked	Unchecked	Unchecked	Unchecked	Unchecked		Georgia		Neurology		Obstetrics & Gynecology		No							No	Unchecked	Unchecked	Unchecked	Unchecked		Unchecked	Unchecked	Unchecked	Unchecked	Unchecked	Unchecked						No	No
648		2020-04-19 19:03:43	MS3		I have completed some of my core rotations but not all of them.		Unchecked	Checked	Checked	Checked	Checked	Checked	Checked	Checked	Checked	Unchecked		Ohio		Emergency Medicine				No							No	Unchecked	Unchecked	Unchecked	Unchecked		Unchecked	Unchecked	Unchecked	Unchecked	Unchecked	Unchecked						No	No
649		2020-04-19 19:04:11	MS2		I have not started my core rotations.		Unchecked	Unchecked	Unchecked	Unchecked	Unchecked	Unchecked	Unchecked	Unchecked	Unchecked	Unchecked		Ohio		Thoracic Surgery (Integrated)		General Surgery		No							No	Unchecked	Unchecked	Unchecked	Unchecked		Unchecked	Unchecked	Unchecked	Unchecked	Unchecked	Unchecked						No	No
650		2020-04-19 19:04:36	MS1		I have not started my core rotations.		Unchecked	Unchecked	Unchecked	Unchecked	Unchecked	Unchecked	Unchecked	Unchecked	Unchecked	Unchecked		Georgia		Internal Medicine				No							No	Unchecked	Unchecked	Unchecked	Unchecked		Unchecked	Unchecked	Unchecked	Unchecked	Unchecked	Unchecked						No	No
651		2020-04-19 19:06:50	MS1		I have not started my core rotations.		Unchecked	Unchecked	Unchecked	Unchecked	Unchecked	Unchecked	Unchecked	Unchecked	Unchecked	Unchecked		Georgia		Orthopaedic Surgery		Thoracic Surgery (Integrated)		Yes	Radiology (Diagnostic)						No	Unchecked	Unchecked	Unchecked	Unchecked		Unchecked	Unchecked	Unchecked	Unchecked	Unchecked	Unchecked						No	No
652		2020-04-19 19:12:31	MS3		I have not started my core rotations.		Unchecked	Unchecked	Unchecked	Unchecked	Unchecked	Unchecked	Unchecked	Unchecked	Unchecked	Unchecked		Vermont		Physical Medicine & Rehabilitation		Family Medicine		No							No	Unchecked	Unchecked	Unchecked	Unchecked		Unchecked	Unchecked	Unchecked	Unchecked	Unchecked	Unchecked						No	No
653		2020-04-19 19:13:16	MS1		I have not started my core rotations.		Unchecked	Unchecked	Unchecked	Unchecked	Unchecked	Unchecked	Unchecked	Unchecked	Unchecked	Unchecked		Georgia		Emergency Medicine		Pediatrics		No							No	Unchecked	Unchecked	Unchecked	Unchecked		Unchecked	Unchecked	Unchecked	Unchecked	Unchecked	Unchecked						No	No
654		2020-04-19 19:24:42	MS4		I have completed all of my core rotations.		Unchecked	Unchecked	Unchecked	Unchecked	Unchecked	Unchecked	Unchecked	Unchecked	Unchecked	Unchecked		Ohio		Psychiatry				Yes	Psychiatry						No	Unchecked	Unchecked	Unchecked	Unchecked		Unchecked	Unchecked	Unchecked	Unchecked	Unchecked	Unchecked						No	No
655		2020-04-19 19:25:27	MS1		I have not started my core rotations.		Unchecked	Unchecked	Unchecked	Unchecked	Unchecked	Unchecked	Unchecked	Unchecked	Unchecked	Unchecked		Georgia		Pediatrics		Family Medicine		No							No	Unchecked	Unchecked	Unchecked	Unchecked		Unchecked	Unchecked	Unchecked	Unchecked	Unchecked	Unchecked						Yes	No
656		2020-04-19 19:26:37	MS3		I have completed some of my core rotations but not all of them.		Checked	Unchecked	Checked	Checked	Checked	Checked	Unchecked	Unchecked	Unchecked	Unchecked		South Carolina		Emergency Medicine				No							No	Unchecked	Unchecked	Unchecked	Unchecked		Unchecked	Unchecked	Unchecked	Unchecked	Unchecked	Unchecked						Yes	No
657		2020-04-19 19:46:06	MS1		I have not started my core rotations.		Unchecked	Unchecked	Unchecked	Unchecked	Unchecked	Unchecked	Unchecked	Unchecked	Unchecked	Unchecked		Georgia		Emergency Medicine		Neurology		No							No	Unchecked	Unchecked	Unchecked	Unchecked		Unchecked	Unchecked	Unchecked	Unchecked	Unchecked	Unchecked						Yes	No
658		2020-04-19 19:46:13	MS1		I have not started my core rotations.		Unchecked	Unchecked	Unchecked	Unchecked	Unchecked	Unchecked	Unchecked	Unchecked	Unchecked	Unchecked		Georgia		Internal Medicine		Anesthesiology		No							No	Unchecked	Unchecked	Unchecked	Unchecked		Unchecked	Unchecked	Unchecked	Unchecked	Unchecked	Unchecked						No	No
659		2020-04-19 19:47:39	MS1		I have not started my core rotations.		Unchecked	Unchecked	Unchecked	Unchecked	Unchecked	Unchecked	Unchecked	Unchecked	Unchecked	Unchecked		Ohio		Emergency Medicine		Family Medicine		No							No	Unchecked	Unchecked	Unchecked	Unchecked		Unchecked	Unchecked	Unchecked	Unchecked	Unchecked	Unchecked						No	No
660		2020-04-19 19:56:02	MS1		I have not started my core rotations.		Unchecked	Unchecked	Unchecked	Unchecked	Unchecked	Unchecked	Unchecked	Unchecked	Unchecked	Unchecked		Georgia		Pediatrics		Obstetrics & Gynecology		Yes	Emergency Medicine						No	Unchecked	Unchecked	Unchecked	Unchecked		Unchecked	Unchecked	Unchecked	Unchecked	Unchecked	Unchecked						No	No
661		2020-04-19 19:57:57	MS1		I have not started my core rotations.		Unchecked	Unchecked	Unchecked	Unchecked	Unchecked	Unchecked	Unchecked	Unchecked	Unchecked	Unchecked		Georgia		Internal Medicine		Emergency Medicine		No							No	Unchecked	Unchecked	Unchecked	Unchecked		Unchecked	Unchecked	Unchecked	Unchecked	Unchecked	Unchecked						No	No
662		2020-04-19 20:05:03	MS3		I have completed some of my core rotations but not all of them.		Checked	Unchecked	Checked	Checked	Checked	Checked	Checked	Unchecked	Unchecked	Unchecked		Louisiana		Internal Medicine				No							Yes	Checked	Checked	Checked	Unchecked		Checked	Unchecked	Checked	Checked	Checked	Unchecked		Internal Medicine		Surgery		Yes	Yes
663		2020-04-19 20:05:01	MS3		I have completed some of my core rotations but not all of them.		Checked	Checked	Checked	Unchecked	Checked	Unchecked	Checked	Unchecked	Unchecked	Unchecked		Louisiana		Psychiatry				No							No	Unchecked	Unchecked	Unchecked	Unchecked		Unchecked	Unchecked	Unchecked	Unchecked	Unchecked	Unchecked						Yes	No
664		2020-04-19 20:05:06	MS3		I have completed some of my core rotations but not all of them.		Checked	Checked	Checked	Unchecked	Checked	Unchecked	Checked	Unchecked	Unchecked	Unchecked		Louisiana		Orthopaedic Surgery		General Surgery		No							Yes	Unchecked	Unchecked	Checked	Unchecked		Checked	Unchecked	Unchecked	Checked	Unchecked	Unchecked		Orthopaedic Surgery		Surgery		No	No
665		2020-04-19 20:05:11	MS2		I have not started my core rotations.		Unchecked	Unchecked	Unchecked	Unchecked	Unchecked	Unchecked	Unchecked	Unchecked	Unchecked	Unchecked		Louisiana		Internal Medicine				No							No	Unchecked	Unchecked	Unchecked	Unchecked		Unchecked	Unchecked	Unchecked	Unchecked	Unchecked	Unchecked						Yes	No
666		2020-04-19 20:05:36	MS1		I have not started my core rotations.		Unchecked	Unchecked	Unchecked	Unchecked	Unchecked	Unchecked	Unchecked	Unchecked	Unchecked	Unchecked		Louisiana		Plastic Surgery (Integrated)				No							No	Unchecked	Unchecked	Unchecked	Unchecked		Unchecked	Unchecked	Unchecked	Unchecked	Unchecked	Unchecked						No	Yes
667		2020-04-19 20:06:07	MS3		I have completed some of my core rotations but not all of them.		Checked	Checked	Unchecked	Checked	Checked	Checked	Checked	Unchecked	Unchecked	Unchecked		Louisiana		Pediatrics				Yes	Interventional Radiology (Integrated)						No	Unchecked	Unchecked	Unchecked	Unchecked		Unchecked	Unchecked	Unchecked	Unchecked	Unchecked	Unchecked						No	No
668		2020-04-19 20:07:06	MS3		I have completed some of my core rotations but not all of them.		Checked	Unchecked	Checked	Checked	Checked	Checked	Checked	Unchecked	Unchecked	Unchecked		Louisiana		Vascular Surgery (Integrated)				No							Yes	Checked	Unchecked	Checked	Unchecked		Checked	Checked	Checked	Checked	Checked	Unchecked		Vascular Surgery (Integrated)		Family Medicine		No	No
669		2020-04-19 20:07:35	MS1		I have not started my core rotations.		Unchecked	Unchecked	Unchecked	Unchecked	Unchecked	Unchecked	Unchecked	Unchecked	Unchecked	Unchecked		Louisiana		Obstetrics & Gynecology		Dermatology		No							No	Unchecked	Unchecked	Unchecked	Unchecked		Unchecked	Unchecked	Unchecked	Unchecked	Unchecked	Unchecked						No	No
670		2020-04-19 20:08:05	MS1		I have not started my core rotations.		Unchecked	Unchecked	Unchecked	Unchecked	Unchecked	Unchecked	Unchecked	Unchecked	Unchecked	Unchecked		Louisiana		Pediatrics		Obstetrics & Gynecology		No							No	Unchecked	Unchecked	Unchecked	Unchecked		Unchecked	Unchecked	Unchecked	Unchecked	Unchecked	Unchecked						No	No
671		2020-04-19 20:08:24	MS2		I have not started my core rotations.		Unchecked	Unchecked	Unchecked	Unchecked	Unchecked	Unchecked	Unchecked	Unchecked	Unchecked	Unchecked		South Carolina		Emergency Medicine		Obstetrics & Gynecology		No							No	Unchecked	Unchecked	Unchecked	Unchecked		Unchecked	Unchecked	Unchecked	Unchecked	Unchecked	Unchecked						Yes	No
672		2020-04-19 20:09:31	MS3		I have completed some of my core rotations but not all of them.		Checked	Checked	Unchecked	Checked	Unchecked	Checked	Unchecked	Unchecked	Unchecked	Unchecked		Louisiana		Pediatrics				No							No	Unchecked	Unchecked	Unchecked	Unchecked		Unchecked	Unchecked	Unchecked	Unchecked	Unchecked	Unchecked						Yes	No
673		2020-04-19 20:10:30	MS2		I have not started my core rotations.		Unchecked	Unchecked	Unchecked	Unchecked	Unchecked	Unchecked	Unchecked	Unchecked	Unchecked	Unchecked		Louisiana		Pediatrics		Obstetrics & Gynecology		No							No	Unchecked	Unchecked	Unchecked	Unchecked		Unchecked	Unchecked	Unchecked	Unchecked	Unchecked	Unchecked						Yes	No
674		2020-04-19 20:12:00	MS1		I have not started my core rotations.		Unchecked	Unchecked	Unchecked	Unchecked	Unchecked	Unchecked	Unchecked	Unchecked	Unchecked	Unchecked		Georgia		Medicine/Pediatrics		Child Neurology		No							No	Unchecked	Unchecked	Unchecked	Unchecked		Unchecked	Unchecked	Unchecked	Unchecked	Unchecked	Unchecked						No	No
675		2020-04-19 20:13:14	MS1		I have not started my core rotations.		Unchecked	Unchecked	Unchecked	Unchecked	Unchecked	Unchecked	Unchecked	Unchecked	Unchecked	Unchecked		Georgia		Obstetrics & Gynecology		Medicine/Pediatrics		No							Yes	Checked	Unchecked	Unchecked	Unchecked		Unchecked	Unchecked	Unchecked	Unchecked	Unchecked	Unchecked		Obstetrics & Gynecology		Medicine/Pediatrics		No	No
676		2020-04-19 20:16:49	MS3		I have not started my core rotations.		Unchecked	Unchecked	Unchecked	Unchecked	Unchecked	Unchecked	Unchecked	Unchecked	Unchecked	Unchecked		Vermont		Obstetrics & Gynecology		General Surgery		No							Yes	Checked	Unchecked	Unchecked	Unchecked		Unchecked	Unchecked	Unchecked	Unchecked	Unchecked	Unchecked		Surgery		Internal Medicine		Yes	No
677		2020-04-19 20:19:25	MS4		I have completed all of my core rotations.		Unchecked	Unchecked	Unchecked	Unchecked	Unchecked	Unchecked	Unchecked	Unchecked	Unchecked	Unchecked		Louisiana		Internal Medicine				Yes	Internal Medicine						No	Unchecked	Unchecked	Unchecked	Unchecked		Unchecked	Unchecked	Unchecked	Unchecked	Unchecked	Unchecked						No	No
678		2020-04-19 20:26:02	MS1		I have not started my core rotations.		Unchecked	Unchecked	Unchecked	Unchecked	Unchecked	Unchecked	Unchecked	Unchecked	Unchecked	Unchecked		Louisiana		Orthopaedic Surgery		Vascular Surgery (Integrated)		No							No	Unchecked	Unchecked	Unchecked	Unchecked		Unchecked	Unchecked	Unchecked	Unchecked	Unchecked	Unchecked						No	No
679		2020-04-19 20:28:54	MS3		I have completed some of my core rotations but not all of them.		Checked	Checked	Unchecked	Unchecked	Checked	Checked	Checked	Unchecked	Checked	Unchecked		Ohio		Pediatrics				No							No	Unchecked	Unchecked	Unchecked	Unchecked		Unchecked	Unchecked	Unchecked	Unchecked	Unchecked	Unchecked						Yes	No
680		2020-04-19 20:29:35	MS3		I have completed some of my core rotations but not all of them.		Checked	Unchecked	Checked	Checked	Checked	Checked	Checked	Unchecked	Unchecked	Unchecked		Louisiana		Emergency Medicine		Internal Medicine		No							No	Unchecked	Unchecked	Unchecked	Unchecked		Unchecked	Unchecked	Unchecked	Unchecked	Unchecked	Unchecked						Yes	No
681		2020-04-19 20:32:53	MS2		I have not started my core rotations.		Unchecked	Unchecked	Unchecked	Unchecked	Unchecked	Unchecked	Unchecked	Unchecked	Unchecked	Unchecked		Louisiana		Internal Medicine		Otolaryngology		Yes	Otolaryngology						No	Unchecked	Unchecked	Unchecked	Unchecked		Unchecked	Unchecked	Unchecked	Unchecked	Unchecked	Unchecked						No	No
682		2020-04-19 20:53:47	MS1		I have not started my core rotations.		Unchecked	Unchecked	Unchecked	Unchecked	Unchecked	Unchecked	Unchecked	Unchecked	Unchecked	Unchecked		Georgia		Orthopaedic Surgery		Emergency Medicine		No							No	Unchecked	Unchecked	Unchecked	Unchecked		Unchecked	Unchecked	Unchecked	Unchecked	Unchecked	Unchecked						No	No
683		2020-04-19 20:55:04	MS4		I have completed all of my core rotations.		Unchecked	Unchecked	Unchecked	Unchecked	Unchecked	Unchecked	Unchecked	Unchecked	Unchecked	Unchecked		Louisiana		Neurology				Yes	Neurology		Internal Medicine		Psychiatry		No	Unchecked	Unchecked	Unchecked	Unchecked		Unchecked	Unchecked	Unchecked	Unchecked	Unchecked	Unchecked						No	No
684		2020-04-19 20:58:40	MS1		I have not started my core rotations.		Unchecked	Unchecked	Unchecked	Unchecked	Unchecked	Unchecked	Unchecked	Unchecked	Unchecked	Unchecked		Georgia		Undecided				No							No	Unchecked	Unchecked	Unchecked	Unchecked		Unchecked	Unchecked	Unchecked	Unchecked	Unchecked	Unchecked						No	No
685		2020-04-19 21:00:19	MS2		I have not started my core rotations.		Unchecked	Unchecked	Unchecked	Unchecked	Unchecked	Unchecked	Unchecked	Unchecked	Unchecked	Unchecked		Georgia		Child Neurology		Pediatrics		No							No	Unchecked	Unchecked	Unchecked	Unchecked		Unchecked	Unchecked	Unchecked	Unchecked	Unchecked	Unchecked						No	No
686		2020-04-19 21:01:31	MS2		I have not started my core rotations.		Unchecked	Unchecked	Unchecked	Unchecked	Unchecked	Unchecked	Unchecked	Unchecked	Unchecked	Unchecked		Georgia		Obstetrics & Gynecology		Pediatrics		No							No	Unchecked	Unchecked	Unchecked	Unchecked		Unchecked	Unchecked	Unchecked	Unchecked	Unchecked	Unchecked						No	Yes
687		2020-04-19 21:01:33	MS2		I have not started my core rotations.		Unchecked	Unchecked	Unchecked	Unchecked	Unchecked	Unchecked	Unchecked	Unchecked	Unchecked	Unchecked		Georgia		Emergency Medicine		Internal Medicine		No							Yes	Unchecked	Unchecked	Unchecked	Checked	The uncertainty of this pandemic led to me uncertainty of my career choice	Unchecked	Unchecked	Unchecked	Unchecked	Unchecked	Unchecked		Internal Medicine		Dermatology		No	No
688		2020-04-19 21:03:22	MS2		I have not started my core rotations.		Unchecked	Unchecked	Unchecked	Unchecked	Unchecked	Unchecked	Unchecked	Unchecked	Unchecked	Unchecked		Georgia		Anesthesiology		Internal Medicine		No							No	Unchecked	Unchecked	Unchecked	Unchecked		Unchecked	Unchecked	Unchecked	Unchecked	Unchecked	Unchecked						Yes	No
689		2020-04-19 21:04:34	MS2		I have not started my core rotations.		Unchecked	Unchecked	Unchecked	Unchecked	Unchecked	Unchecked	Unchecked	Unchecked	Unchecked	Unchecked		Georgia		General Surgery		Pediatrics		No							No	Unchecked	Unchecked	Unchecked	Unchecked		Unchecked	Unchecked	Unchecked	Unchecked	Unchecked	Unchecked						No	No
690		2020-04-19 21:05:40	MS1		I have not started my core rotations.		Unchecked	Unchecked	Unchecked	Unchecked	Unchecked	Unchecked	Unchecked	Unchecked	Unchecked	Unchecked		Georgia		Internal Medicine		Medicine/Pediatrics		No							Yes	Checked	Unchecked	Checked	Unchecked		Unchecked	Checked	Checked	Checked	Unchecked	Unchecked		Family Medicine		Internal Medicine		No	No
691		2020-04-19 21:07:00	MS3		I have completed some of my core rotations but not all of them.		Checked	Checked	Checked	Checked	Checked	Checked	Unchecked	Unchecked	Unchecked	Unchecked		Ohio		Orthopaedic Surgery				No							No	Unchecked	Unchecked	Unchecked	Unchecked		Unchecked	Unchecked	Unchecked	Unchecked	Unchecked	Unchecked						Yes	No
692		2020-04-19 21:11:10	MS2		I have not started my core rotations.		Unchecked	Unchecked	Unchecked	Unchecked	Unchecked	Unchecked	Unchecked	Unchecked	Unchecked	Unchecked		Georgia		Pediatrics				No							No	Unchecked	Unchecked	Unchecked	Unchecked		Unchecked	Unchecked	Unchecked	Unchecked	Unchecked	Unchecked						No	No
693		2020-04-19 21:12:58	MS2		I have not started my core rotations.		Unchecked	Unchecked	Unchecked	Unchecked	Unchecked	Unchecked	Unchecked	Unchecked	Unchecked	Unchecked		Louisiana		Urology		Otolaryngology		No							No	Unchecked	Unchecked	Unchecked	Unchecked		Unchecked	Unchecked	Unchecked	Unchecked	Unchecked	Unchecked						No	No
694		2020-04-19 21:16:20	MS1		I have not started my core rotations.		Unchecked	Unchecked	Unchecked	Unchecked	Unchecked	Unchecked	Unchecked	Unchecked	Unchecked	Unchecked		Georgia		Orthopaedic Surgery		Neurosurgery		No							No	Unchecked	Unchecked	Unchecked	Unchecked		Unchecked	Unchecked	Unchecked	Unchecked	Unchecked	Unchecked						No	No
695		2020-04-19 21:21:53	MS2		I have not started my core rotations.		Unchecked	Unchecked	Unchecked	Unchecked	Unchecked	Unchecked	Unchecked	Unchecked	Unchecked	Unchecked		Georgia		Pathology				No							No	Unchecked	Unchecked	Unchecked	Unchecked		Unchecked	Unchecked	Unchecked	Unchecked	Unchecked	Unchecked						Yes	No
696		2020-04-19 21:25:56	MS2		I have not started my core rotations.		Unchecked	Unchecked	Unchecked	Unchecked	Unchecked	Unchecked	Unchecked	Unchecked	Unchecked	Unchecked		Ohio		Psychiatry		Emergency Medicine		No							No	Unchecked	Unchecked	Unchecked	Unchecked		Unchecked	Unchecked	Unchecked	Unchecked	Unchecked	Unchecked						No	Yes
697		2020-04-19 21:27:41	MS2		I have not started my core rotations.		Unchecked	Unchecked	Unchecked	Unchecked	Unchecked	Unchecked	Unchecked	Unchecked	Unchecked	Unchecked		Georgia		Pediatrics		Medicine/Pediatrics		No							No	Unchecked	Unchecked	Unchecked	Unchecked		Unchecked	Unchecked	Unchecked	Unchecked	Unchecked	Unchecked						Yes	Yes
698		2020-04-19 21:33:02	MS4		I have completed all of my core rotations.		Unchecked	Unchecked	Unchecked	Unchecked	Unchecked	Unchecked	Unchecked	Unchecked	Unchecked	Unchecked		Ohio		Pediatrics				Yes	Pediatrics						No	Unchecked	Unchecked	Unchecked	Unchecked		Unchecked	Unchecked	Unchecked	Unchecked	Unchecked	Unchecked						No	No
699		2020-04-19 21:42:16	MS2		I have not started my core rotations.		Unchecked	Unchecked	Unchecked	Unchecked	Unchecked	Unchecked	Unchecked	Unchecked	Unchecked	Unchecked		Georgia		Family Medicine		Internal Medicine		No							No	Unchecked	Unchecked	Unchecked	Unchecked		Unchecked	Unchecked	Unchecked	Unchecked	Unchecked	Unchecked						No	No
700		2020-04-19 21:46:11	MS1		I have not started my core rotations.		Unchecked	Unchecked	Unchecked	Unchecked	Unchecked	Unchecked	Unchecked	Unchecked	Unchecked	Unchecked		Georgia		Pediatrics		Neurology		No							No	Unchecked	Unchecked	Unchecked	Unchecked		Unchecked	Unchecked	Unchecked	Unchecked	Unchecked	Unchecked						No	No
701		2020-04-19 21:53:33	MS3		I have completed some of my core rotations but not all of them.		Checked	Checked	Checked	Checked	Checked	Unchecked	Checked	Checked	Unchecked	Unchecked		Massachusetts		Obstetrics & Gynecology		Pediatrics		No							No	Unchecked	Unchecked	Unchecked	Unchecked		Unchecked	Unchecked	Unchecked	Unchecked	Unchecked	Unchecked						No	No
702		2020-04-19 22:01:06	MS2		I have not started my core rotations.		Unchecked	Unchecked	Unchecked	Unchecked	Unchecked	Unchecked	Unchecked	Unchecked	Unchecked	Unchecked		Georgia		Dermatology		Emergency Medicine		No							No	Unchecked	Unchecked	Unchecked	Unchecked		Unchecked	Unchecked	Unchecked	Unchecked	Unchecked	Unchecked						No	No
703		2020-04-19 22:06:23	MS2		I have not started my core rotations.		Unchecked	Unchecked	Unchecked	Unchecked	Unchecked	Unchecked	Unchecked	Unchecked	Unchecked	Unchecked		Georgia		Orthopaedic Surgery				No							No	Unchecked	Unchecked	Unchecked	Unchecked		Unchecked	Unchecked	Unchecked	Unchecked	Unchecked	Unchecked						Yes	No
704		2020-04-19 22:07:14	MS2		I have not started my core rotations.		Unchecked	Unchecked	Unchecked	Unchecked	Unchecked	Unchecked	Unchecked	Unchecked	Unchecked	Unchecked		Louisiana		Emergency Medicine		Obstetrics & Gynecology		Yes	Family Medicine						No	Unchecked	Unchecked	Unchecked	Unchecked		Unchecked	Unchecked	Unchecked	Unchecked	Unchecked	Unchecked						No	No
705		2020-04-19 22:18:21	MS2		I have not started my core rotations.		Unchecked	Unchecked	Unchecked	Unchecked	Unchecked	Unchecked	Unchecked	Unchecked	Unchecked	Unchecked		Georgia		Emergency Medicine		Pathology		No							Yes	Checked	Checked	Checked	Unchecked		Unchecked	Checked	Unchecked	Checked	Unchecked	Unchecked		Pathology (Anatomic & Clinical)		Surgery		No	No
706		2020-04-19 22:29:54	MS1		I have not started my core rotations.		Unchecked	Unchecked	Unchecked	Unchecked	Unchecked	Unchecked	Unchecked	Unchecked	Unchecked	Unchecked		Ohio		Emergency Medicine				No							Yes	Unchecked	Checked	Unchecked	Unchecked		Unchecked	Unchecked	Unchecked	Unchecked	Unchecked	Unchecked		Emergency Medicine		Psychiatry		No	No
707		2020-04-19 22:37:19	MS4		I have completed some of my core rotations but not all of them.		Checked	Checked	Checked	Checked	Unchecked	Unchecked	Checked	Unchecked	Unchecked	Unchecked		California		Ophthalmology		Pediatrics		Yes	Dermatology		Internal Medicine		Ophthalmology		Yes	Checked	Checked	Unchecked	Unchecked		Unchecked	Unchecked	Unchecked	Unchecked	Unchecked	Unchecked		Pediatrics		Ophthalmology		No	No
708		2020-04-19 23:04:40	MS1		I have not started my core rotations.		Unchecked	Unchecked	Unchecked	Unchecked	Unchecked	Unchecked	Unchecked	Unchecked	Unchecked	Unchecked		Georgia		Psychiatry		Ophthalmology		No							No	Unchecked	Unchecked	Unchecked	Unchecked		Unchecked	Unchecked	Unchecked	Unchecked	Unchecked	Unchecked						No	No
709		2020-04-19 23:15:58	MS1		I have not started my core rotations.		Unchecked	Unchecked	Unchecked	Unchecked	Unchecked	Unchecked	Unchecked	Unchecked	Unchecked	Unchecked		Georgia		Emergency Medicine		Obstetrics & Gynecology		Yes	Emergency Medicine						Yes	Checked	Checked	Unchecked	Unchecked		Unchecked	Unchecked	Unchecked	Unchecked	Unchecked	Unchecked		Obstetrics & Gynecology		Plastic Surgery (Integrated)		Yes	No
710		2020-04-19 23:23:33	MS4		I have completed all of my core rotations.		Unchecked	Unchecked	Unchecked	Unchecked	Unchecked	Unchecked	Unchecked	Unchecked	Unchecked	Unchecked		Ohio		Emergency Medicine				Yes	Emergency Medicine		Other	Medical Intensive Care Unit			No	Unchecked	Unchecked	Unchecked	Unchecked		Unchecked	Unchecked	Unchecked	Unchecked	Unchecked	Unchecked						No	No
711		2020-04-19 23:57:21	MS3		I have completed some of my core rotations but not all of them.		Unchecked	Checked	Unchecked	Unchecked	Unchecked	Unchecked	Unchecked	Unchecked	Unchecked	Unchecked		California		Internal Medicine		Anesthesiology		No							Yes	Unchecked	Checked	Unchecked	Unchecked		Unchecked	Unchecked	Unchecked	Unchecked	Unchecked	Unchecked		Internal Medicine		Pathology (Anatomic & Clinical)		No	No
712		2020-04-20 02:55:35	MS3		I have completed some of my core rotations but not all of them.		Unchecked	Checked	Checked	Unchecked	Unchecked	Unchecked	Unchecked	Checked	Unchecked	Unchecked		California		Obstetrics & Gynecology		Family Medicine		Yes	Anesthesiology		Other	Bedside Ultrasound			Yes	Checked	Unchecked	Unchecked	Unchecked		Unchecked	Unchecked	Unchecked	Unchecked	Unchecked	Unchecked		Obstetrics & Gynecology		Family Medicine		No	No
713		2020-04-20 06:12:32	MS2		I have not started my core rotations.		Unchecked	Unchecked	Unchecked	Unchecked	Unchecked	Unchecked	Unchecked	Unchecked	Unchecked	Unchecked		Georgia		Internal Medicine		General Surgery		No							Yes	Checked	Unchecked	Unchecked	Unchecked		Unchecked	Unchecked	Unchecked	Unchecked	Unchecked	Unchecked		Otolaryngology		Neurological Surgery		Yes	No
714		2020-04-20 06:58:33	MS3		I have completed some of my core rotations but not all of them.		Unchecked	Checked	Checked	Checked	Checked	Checked	Checked	Unchecked	Checked	Unchecked		Ohio		Obstetrics & Gynecology				No							No	Unchecked	Unchecked	Unchecked	Unchecked		Unchecked	Unchecked	Unchecked	Unchecked	Unchecked	Unchecked						Yes	No
715		2020-04-20 07:00:20	MS1		I have not started my core rotations.		Unchecked	Unchecked	Unchecked	Unchecked	Unchecked	Unchecked	Unchecked	Unchecked	Unchecked	Unchecked		South Carolina		Emergency Medicine				No							No	Unchecked	Unchecked	Unchecked	Unchecked		Unchecked	Unchecked	Unchecked	Unchecked	Unchecked	Unchecked						Yes	No
716		2020-04-20 07:38:40	MS3		I have completed some of my core rotations but not all of them.		Checked	Checked	Checked	Unchecked	Checked	Checked	Checked	Unchecked	Unchecked	Unchecked		Ohio		Medicine/Pediatrics				No							No	Unchecked	Unchecked	Unchecked	Unchecked		Unchecked	Unchecked	Unchecked	Unchecked	Unchecked	Unchecked						No	No
717		2020-04-20 07:45:12	MS1		I have not started my core rotations.		Unchecked	Unchecked	Unchecked	Unchecked	Unchecked	Unchecked	Unchecked	Unchecked	Unchecked	Unchecked		Ohio		Obstetrics & Gynecology		Undecided		No							No	Unchecked	Unchecked	Unchecked	Unchecked		Unchecked	Unchecked	Unchecked	Unchecked	Unchecked	Unchecked						Yes	No
718		2020-04-20 07:57:02	MS1		I have not started my core rotations.		Unchecked	Unchecked	Unchecked	Unchecked	Unchecked	Unchecked	Unchecked	Unchecked	Unchecked	Unchecked		South Carolina		Orthopaedic Surgery				No							No	Unchecked	Unchecked	Unchecked	Unchecked		Unchecked	Unchecked	Unchecked	Unchecked	Unchecked	Unchecked						No	No
719		2020-04-20 08:00:18	PhD part of MD-PhD		I have not started my core rotations.		Unchecked	Unchecked	Unchecked	Unchecked	Unchecked	Unchecked	Unchecked	Unchecked	Unchecked	Unchecked		Ohio		Internal Medicine		Pediatrics		No							No	Unchecked	Unchecked	Unchecked	Unchecked		Unchecked	Unchecked	Unchecked	Unchecked	Unchecked	Unchecked						No	No
720		2020-04-20 08:16:24	MS1		I have not started my core rotations.		Unchecked	Unchecked	Unchecked	Unchecked	Unchecked	Unchecked	Unchecked	Unchecked	Unchecked	Unchecked		Georgia		Emergency Medicine		Neurology		No							No	Unchecked	Unchecked	Unchecked	Unchecked		Unchecked	Unchecked	Unchecked	Unchecked	Unchecked	Unchecked						No	No
721		2020-04-20 08:16:58	PhD part of MD-PhD		I have not started my core rotations.		Unchecked	Unchecked	Unchecked	Unchecked	Unchecked	Unchecked	Unchecked	Unchecked	Unchecked	Unchecked		Ohio		Neurology				No							No	Unchecked	Unchecked	Unchecked	Unchecked		Unchecked	Unchecked	Unchecked	Unchecked	Unchecked	Unchecked						Yes	No
722		2020-04-20 08:41:41	MS1		I have not started my core rotations.		Unchecked	Unchecked	Unchecked	Unchecked	Unchecked	Unchecked	Unchecked	Unchecked	Unchecked	Unchecked		Georgia		Vascular Surgery (Integrated)		Thoracic Surgery (Integrated)		No							Yes	Checked	Unchecked	Checked	Unchecked		Unchecked	Checked	Unchecked	Unchecked	Unchecked	Unchecked		Surgery		Interventional Radiology (Integrated)		No	Yes
723		2020-04-20 08:42:46	MS1		I have not started my core rotations.		Unchecked	Unchecked	Unchecked	Unchecked	Unchecked	Unchecked	Unchecked	Unchecked	Unchecked	Unchecked		Georgia		Ophthalmology		Internal Medicine		No							No	Unchecked	Unchecked	Unchecked	Unchecked		Unchecked	Unchecked	Unchecked	Unchecked	Unchecked	Unchecked						No	No
724		2020-04-20 08:45:09	MS3		I have completed some of my core rotations but not all of them.		Checked	Unchecked	Unchecked	Unchecked	Unchecked	Unchecked	Unchecked	Unchecked	Unchecked	Unchecked		Ohio		Pediatrics				No							Yes	Checked	Checked	Checked	Unchecked		Checked	Unchecked	Checked	Unchecked	Checked	Unchecked		Pediatrics		Child Neurology		No	No
725		2020-04-20 08:58:05	MS1		I have not started my core rotations.		Unchecked	Unchecked	Unchecked	Unchecked	Unchecked	Unchecked	Unchecked	Unchecked	Unchecked	Unchecked		Vermont		Family Medicine		Obstetrics & Gynecology		No							No	Unchecked	Unchecked	Unchecked	Unchecked		Unchecked	Unchecked	Unchecked	Unchecked	Unchecked	Unchecked						No	No
726		2020-04-20 08:58:38	MS2		I have not started my core rotations.		Unchecked	Unchecked	Unchecked	Unchecked	Unchecked	Unchecked	Unchecked	Unchecked	Unchecked	Unchecked		Louisiana		Undecided				No							No	Unchecked	Unchecked	Unchecked	Unchecked		Unchecked	Unchecked	Unchecked	Unchecked	Unchecked	Unchecked						No	No
727		2020-04-20 08:59:07	MS1		I have not started my core rotations.		Unchecked	Unchecked	Unchecked	Unchecked	Unchecked	Unchecked	Unchecked	Unchecked	Unchecked	Unchecked		Georgia		Undecided				No							No	Unchecked	Unchecked	Unchecked	Unchecked		Unchecked	Unchecked	Unchecked	Unchecked	Unchecked	Unchecked						No	No
728		2020-04-20 09:00:21	MS3		I have completed all of my core rotations.		Unchecked	Unchecked	Unchecked	Unchecked	Unchecked	Unchecked	Unchecked	Unchecked	Unchecked	Unchecked		Georgia		Internal Medicine		Pediatrics		No							No	Unchecked	Unchecked	Unchecked	Unchecked		Unchecked	Unchecked	Unchecked	Unchecked	Unchecked	Unchecked						Yes	No
729		2020-04-20 09:04:21	MS4		I have completed all of my core rotations.		Unchecked	Unchecked	Unchecked	Unchecked	Unchecked	Unchecked	Unchecked	Unchecked	Unchecked	Unchecked		Ohio		Medicine/Pediatrics				Yes	Internal Medicine		Pediatrics				No	Unchecked	Unchecked	Unchecked	Unchecked		Unchecked	Unchecked	Unchecked	Unchecked	Unchecked	Unchecked						No	No
730		2020-04-20 09:05:04	MS3		I have completed all of my core rotations.		Unchecked	Unchecked	Unchecked	Unchecked	Unchecked	Unchecked	Unchecked	Unchecked	Unchecked	Unchecked		Ohio		Orthopaedic Surgery				No							No	Unchecked	Unchecked	Unchecked	Unchecked		Unchecked	Unchecked	Unchecked	Unchecked	Unchecked	Unchecked						No	No
731		2020-04-20 09:06:03	MS2		I have not started my core rotations.		Unchecked	Unchecked	Unchecked	Unchecked	Unchecked	Unchecked	Unchecked	Unchecked	Unchecked	Unchecked		Louisiana		Psychiatry		Internal Medicine		No							No	Unchecked	Unchecked	Unchecked	Unchecked		Unchecked	Unchecked	Unchecked	Unchecked	Unchecked	Unchecked						No	No
732		2020-04-20 09:09:47	MS3		I have completed all of my core rotations.		Unchecked	Unchecked	Unchecked	Unchecked	Unchecked	Unchecked	Unchecked	Unchecked	Unchecked	Unchecked		Massachusetts		Medicine/Pediatrics				No							No	Unchecked	Unchecked	Unchecked	Unchecked		Unchecked	Unchecked	Unchecked	Unchecked	Unchecked	Unchecked						No	No
733		2020-04-20 09:11:19	MS3		I have completed some of my core rotations but not all of them.		Checked	Checked	Checked	Checked	Checked	Unchecked	Checked	Unchecked	Unchecked	Unchecked		Massachusetts		Pediatrics				No							No	Unchecked	Unchecked	Unchecked	Unchecked		Unchecked	Unchecked	Unchecked	Unchecked	Unchecked	Unchecked						No	No
734		2020-04-20 09:12:00	MS3		I have completed all of my core rotations.		Unchecked	Unchecked	Unchecked	Unchecked	Unchecked	Unchecked	Unchecked	Unchecked	Unchecked	Unchecked		Massachusetts		Urology		Internal Medicine		No							Yes	Unchecked	Unchecked	Unchecked	Checked	I don't know if I even want to be a doctor anymore.	Unchecked	Unchecked	Unchecked	Unchecked	Unchecked	Unchecked		Urology		Internal Medicine		Yes	No
735		2020-04-20 09:17:40	MS3		I have completed some of my core rotations but not all of them.		Checked	Checked	Checked	Checked	Checked	Unchecked	Checked	Unchecked	Unchecked	Unchecked		Massachusetts		Internal Medicine				No							Yes	Checked	Unchecked	Unchecked	Unchecked		Unchecked	Unchecked	Unchecked	Unchecked	Unchecked	Unchecked		Internal Medicine		Pediatrics		Yes	Yes
736		2020-04-20 09:13:02	MS3		I have completed some of my core rotations but not all of them.		Checked	Checked	Checked	Checked	Checked	Unchecked	Checked	Unchecked	Unchecked	Unchecked		Massachusetts		Orthopaedic Surgery				No							No	Unchecked	Unchecked	Unchecked	Unchecked		Unchecked	Unchecked	Unchecked	Unchecked	Unchecked	Unchecked						Yes	Yes
737		2020-04-20 09:13:38	MS3		I have completed some of my core rotations but not all of them.		Checked	Checked	Checked	Unchecked	Checked	Checked	Checked	Unchecked	Unchecked	Unchecked		Massachusetts		Neurology				No							No	Unchecked	Unchecked	Unchecked	Unchecked		Unchecked	Unchecked	Unchecked	Unchecked	Unchecked	Unchecked						Yes	No
738		2020-04-20 09:21:14	MS3		I have completed some of my core rotations but not all of them.		Checked	Checked	Unchecked	Checked	Checked	Checked	Checked	Unchecked	Unchecked	Unchecked		Massachusetts		Emergency Medicine				Yes	Emergency Medicine		Other	Issues in Global Health			No	Unchecked	Unchecked	Unchecked	Unchecked		Unchecked	Unchecked	Unchecked	Unchecked	Unchecked	Unchecked						No	No
739		2020-04-20 09:23:36	MS3		I have not started my core rotations.		Unchecked	Unchecked	Unchecked	Unchecked	Unchecked	Unchecked	Unchecked	Unchecked	Unchecked	Unchecked		Vermont		Obstetrics & Gynecology				No							No	Unchecked	Unchecked	Unchecked	Unchecked		Unchecked	Unchecked	Unchecked	Unchecked	Unchecked	Unchecked						Yes	No
740		2020-04-20 09:25:25	MS3		I have completed all of my core rotations.		Unchecked	Unchecked	Unchecked	Unchecked	Unchecked	Unchecked	Unchecked	Unchecked	Unchecked	Unchecked		Massachusetts		Pathology				No							No	Unchecked	Unchecked	Unchecked	Unchecked		Unchecked	Unchecked	Unchecked	Unchecked	Unchecked	Unchecked						Yes	No
741		2020-04-20 09:25:47	MS1		I have not started my core rotations.		Unchecked	Unchecked	Unchecked	Unchecked	Unchecked	Unchecked	Unchecked	Unchecked	Unchecked	Unchecked		Georgia		Pediatrics		General Surgery		No							No	Unchecked	Unchecked	Unchecked	Unchecked		Unchecked	Unchecked	Unchecked	Unchecked	Unchecked	Unchecked						No	No
742		2020-04-20 09:28:24	MS3		I have completed some of my core rotations but not all of them.		Checked	Unchecked	Checked	Checked	Checked	Checked	Checked	Unchecked	Unchecked	Unchecked		Massachusetts		Obstetrics & Gynecology		Internal Medicine		No							Yes	Checked	Unchecked	Unchecked	Unchecked		Unchecked	Unchecked	Unchecked	Unchecked	Unchecked	Unchecked		Obstetrics & Gynecology		Internal Medicine		No	No
743		2020-04-20 09:29:38	MS3		I have completed all of my core rotations.		Unchecked	Unchecked	Unchecked	Unchecked	Unchecked	Unchecked	Unchecked	Unchecked	Unchecked	Unchecked		Massachusetts		Emergency Medicine		Dermatology		No							Yes	Checked	Unchecked	Unchecked	Unchecked		Unchecked	Unchecked	Unchecked	Unchecked	Unchecked	Unchecked		Emergency Medicine		Dermatology		No	Yes
744		2020-04-20 09:30:30	MS3		I have completed all of my core rotations.		Unchecked	Unchecked	Unchecked	Unchecked	Unchecked	Unchecked	Unchecked	Unchecked	Unchecked	Unchecked		Massachusetts		General Surgery				No							No	Unchecked	Unchecked	Unchecked	Unchecked		Unchecked	Unchecked	Unchecked	Unchecked	Unchecked	Unchecked						No	No
745		2020-04-20 09:38:18	MS3		I have completed some of my core rotations but not all of them.		Checked	Checked	Checked	Checked	Unchecked	Checked	Checked	Unchecked	Unchecked	Unchecked		Massachusetts		Orthopaedic Surgery				No							No	Unchecked	Unchecked	Unchecked	Unchecked		Unchecked	Unchecked	Unchecked	Unchecked	Unchecked	Unchecked						No	No
746		2020-04-20 09:41:09	MS3		I have completed some of my core rotations but not all of them.		Checked	Unchecked	Checked	Checked	Checked	Checked	Checked	Unchecked	Unchecked	Unchecked		Massachusetts		Neurology				No							No	Unchecked	Unchecked	Unchecked	Unchecked		Unchecked	Unchecked	Unchecked	Unchecked	Unchecked	Unchecked						Yes	No
747		2020-04-20 09:41:50	MS3		I have completed some of my core rotations but not all of them.		Unchecked	Checked	Checked	Checked	Checked	Checked	Checked	Checked	Unchecked	Unchecked		Massachusetts		Internal Medicine				No							No	Unchecked	Unchecked	Unchecked	Unchecked		Unchecked	Unchecked	Unchecked	Unchecked	Unchecked	Unchecked						No	No
748		2020-04-20 09:42:44	MS3		I have completed some of my core rotations but not all of them.		Checked	Checked	Checked	Checked	Unchecked	Checked	Checked	Unchecked	Unchecked	Unchecked		Massachusetts		Anesthesiology				No							No	Unchecked	Unchecked	Unchecked	Unchecked		Unchecked	Unchecked	Unchecked	Unchecked	Unchecked	Unchecked						No	No
749		2020-04-20 09:51:32	MS3		I have completed all of my core rotations.		Unchecked	Unchecked	Unchecked	Unchecked	Unchecked	Unchecked	Unchecked	Unchecked	Unchecked	Unchecked		Massachusetts		Emergency Medicine				No							Yes	Unchecked	Unchecked	Checked	Unchecked		Checked	Unchecked	Unchecked	Unchecked	Unchecked	Unchecked		Emergency Medicine		Emergency Medicine		No	No
750		2020-04-20 09:51:19	MS3		I have completed some of my core rotations but not all of them.		Unchecked	Checked	Checked	Checked	Checked	Checked	Checked	Unchecked	Unchecked	Unchecked		Massachusetts		Pediatrics				No							No	Unchecked	Unchecked	Unchecked	Unchecked		Unchecked	Unchecked	Unchecked	Unchecked	Unchecked	Unchecked						No	No
751		2020-04-20 09:53:38	MS3		I have completed some of my core rotations but not all of them.		Checked	Checked	Unchecked	Checked	Checked	Checked	Checked	Unchecked	Unchecked	Unchecked		Massachusetts		General Surgery				No							No	Unchecked	Unchecked	Unchecked	Unchecked		Unchecked	Unchecked	Unchecked	Unchecked	Unchecked	Unchecked						Yes	No
752		2020-04-20 09:59:55	MS3		I have completed some of my core rotations but not all of them.		Checked	Checked	Checked	Checked	Checked	Checked	Unchecked	Unchecked	Unchecked	Unchecked		Massachusetts		Emergency Medicine		Internal Medicine		Yes	Anesthesiology		Emergency Medicine		Neurology		Yes	Checked	Unchecked	Checked	Unchecked		Checked	Checked	Checked	Checked	Checked	Unchecked		Emergency Medicine		Internal Medicine		No	No
753		2020-04-20 10:09:11	MS3		I have completed some of my core rotations but not all of them.		Unchecked	Checked	Checked	Checked	Checked	Checked	Checked	Checked	Unchecked	Unchecked		Massachusetts		Orthopaedic Surgery				Yes	Orthopaedic Surgery		Radiology (Diagnostic)				No	Unchecked	Unchecked	Unchecked	Unchecked		Unchecked	Unchecked	Unchecked	Unchecked	Unchecked	Unchecked						No	No
754		2020-04-20 10:09:35	MS3		I have completed all of my core rotations.		Unchecked	Unchecked	Unchecked	Unchecked	Unchecked	Unchecked	Unchecked	Unchecked	Unchecked	Unchecked		Massachusetts		Internal Medicine		General Surgery		No							Yes	Checked	Checked	Unchecked	Unchecked		Unchecked	Unchecked	Unchecked	Unchecked	Unchecked	Unchecked		Internal Medicine		Surgery		No	No
755		2020-04-20 10:11:15	Year Out		I have completed all of my core rotations.		Unchecked	Unchecked	Unchecked	Unchecked	Unchecked	Unchecked	Unchecked	Unchecked	Unchecked	Unchecked		Massachusetts		Obstetrics & Gynecology				Yes	Internal Medicine						No	Unchecked	Unchecked	Unchecked	Unchecked		Unchecked	Unchecked	Unchecked	Unchecked	Unchecked	Unchecked						No	No
756		2020-04-20 10:14:46	MS4		I have completed all of my core rotations.		Unchecked	Unchecked	Unchecked	Unchecked	Unchecked	Unchecked	Unchecked	Unchecked	Unchecked	Unchecked		Ohio		Family Medicine				Yes	Family Medicine						No	Unchecked	Unchecked	Unchecked	Unchecked		Unchecked	Unchecked	Unchecked	Unchecked	Unchecked	Unchecked						No	No
757		2020-04-20 10:16:16	MS3		I have completed some of my core rotations but not all of them.		Checked	Checked	Checked	Checked	Checked	Unchecked	Checked	Unchecked	Unchecked	Unchecked		Massachusetts		Obstetrics & Gynecology				No							No	Unchecked	Unchecked	Unchecked	Unchecked		Unchecked	Unchecked	Unchecked	Unchecked	Unchecked	Unchecked						Yes	No
758		2020-04-20 10:21:31	MS1		I have not started my core rotations.		Unchecked	Unchecked	Unchecked	Unchecked	Unchecked	Unchecked	Unchecked	Unchecked	Unchecked	Unchecked		Ohio		Obstetrics & Gynecology		General Surgery		No							Yes	Checked	Checked	Unchecked	Unchecked		Unchecked	Unchecked	Unchecked	Unchecked	Unchecked	Unchecked		Internal Medicine		Emergency Medicine		No	Yes
759		2020-04-20 10:31:02	MS4		I have completed all of my core rotations.		Unchecked	Unchecked	Unchecked	Unchecked	Unchecked	Unchecked	Unchecked	Unchecked	Unchecked	Unchecked		Missouri		Emergency Medicine				Yes	Emergency Medicine		Emergency Medicine				No	Unchecked	Unchecked	Unchecked	Unchecked		Unchecked	Unchecked	Unchecked	Unchecked	Unchecked	Unchecked						No	No
760		2020-04-20 10:35:39	MS3		I have completed some of my core rotations but not all of them.		Checked	Checked	Checked	Unchecked	Checked	Checked	Checked	Unchecked	Unchecked	Unchecked		Massachusetts		Emergency Medicine				No							No	Unchecked	Unchecked	Unchecked	Unchecked		Unchecked	Unchecked	Unchecked	Unchecked	Unchecked	Unchecked						No	No
761		2020-04-20 10:48:32	MS3		I have completed all of my core rotations.		Unchecked	Unchecked	Unchecked	Unchecked	Unchecked	Unchecked	Unchecked	Unchecked	Unchecked	Unchecked		Vermont		Family Medicine				No							No	Unchecked	Unchecked	Unchecked	Unchecked		Unchecked	Unchecked	Unchecked	Unchecked	Unchecked	Unchecked						No	No
762		2020-04-20 10:52:49	MS3		I have completed some of my core rotations but not all of them.		Checked	Checked	Checked	Unchecked	Checked	Checked	Checked	Unchecked	Unchecked	Unchecked		Massachusetts		Internal Medicine				No							No	Unchecked	Unchecked	Unchecked	Unchecked		Unchecked	Unchecked	Unchecked	Unchecked	Unchecked	Unchecked						No	No
763		2020-04-20 10:57:21	MS3		I have completed some of my core rotations but not all of them.		Unchecked	Checked	Checked	Checked	Checked	Unchecked	Checked	Unchecked	Checked	Unchecked		Maryland		Anesthesiology				Yes	Anesthesiology		Radiology (Diagnostic)				No	Unchecked	Unchecked	Unchecked	Unchecked		Unchecked	Unchecked	Unchecked	Unchecked	Unchecked	Unchecked						No	No
764		2020-04-20 10:57:29	MS3		I have completed some of my core rotations but not all of them.		Checked	Checked	Checked	Unchecked	Unchecked	Unchecked	Unchecked	Unchecked	Unchecked	Unchecked		Maryland		Dermatology				Yes	Dermatology		Other	Cardiology			No	Unchecked	Unchecked	Unchecked	Unchecked		Unchecked	Unchecked	Unchecked	Unchecked	Unchecked	Unchecked						Yes	Yes
765		2020-04-20 10:57:57	MS3		I have completed some of my core rotations but not all of them.		Checked	Checked	Checked	Checked	Unchecked	Unchecked	Unchecked	Unchecked	Unchecked	Unchecked		Maryland		Orthopaedic Surgery				Yes	Ophthalmology		Radiology (Diagnostic)				No	Unchecked	Unchecked	Unchecked	Unchecked		Unchecked	Unchecked	Unchecked	Unchecked	Unchecked	Unchecked						No	No
766		2020-04-20 11:05:58	MS1		I have not started my core rotations.		Unchecked	Unchecked	Unchecked	Unchecked	Unchecked	Unchecked	Unchecked	Unchecked	Unchecked	Unchecked		Ohio		Otolaryngology		Orthopaedic Surgery		No							No	Unchecked	Unchecked	Unchecked	Unchecked		Unchecked	Unchecked	Unchecked	Unchecked	Unchecked	Unchecked						No	No
767		2020-04-20 11:06:18	MS3		I have completed some of my core rotations but not all of them.		Checked	Checked	Unchecked	Unchecked	Checked	Unchecked	Checked	Unchecked	Unchecked	Unchecked		Louisiana		Plastic Surgery (Integrated)				No							No	Unchecked	Unchecked	Unchecked	Unchecked		Unchecked	Unchecked	Unchecked	Unchecked	Unchecked	Unchecked						No	No
768		2020-04-20 11:11:23	MS3		I have completed some of my core rotations but not all of them.		Checked	Checked	Unchecked	Checked	Checked	Unchecked	Checked	Unchecked	Checked	Unchecked		Maryland		Pediatrics		General Surgery		No							Yes	Checked	Unchecked	Unchecked	Unchecked		Unchecked	Unchecked	Unchecked	Unchecked	Unchecked	Unchecked		Pediatrics		Surgery		No	No
769		2020-04-20 11:11:47	MS3		I have completed some of my core rotations but not all of them.		Unchecked	Checked	Checked	Unchecked	Unchecked	Checked	Checked	Unchecked	Unchecked	Unchecked		Massachusetts		Internal Medicine				No							No	Unchecked	Unchecked	Unchecked	Unchecked		Unchecked	Unchecked	Unchecked	Unchecked	Unchecked	Unchecked						Yes	Yes
770		2020-04-20 11:16:39	MS3		I have completed some of my core rotations but not all of them.		Checked	Checked	Unchecked	Unchecked	Checked	Unchecked	Checked	Unchecked	Unchecked	Unchecked		Maryland		Ophthalmology				Yes	Ophthalmology		Anesthesiology				No	Unchecked	Unchecked	Unchecked	Unchecked		Unchecked	Unchecked	Unchecked	Unchecked	Unchecked	Unchecked						Yes	No
771		2020-04-20 11:17:53	MS3		I have completed some of my core rotations but not all of them.		Checked	Checked	Unchecked	Unchecked	Checked	Checked	Checked	Checked	Checked	Unchecked		Maryland		Radiation Oncology		Internal Medicine		Yes	Radiation Oncology		Pathology				No	Unchecked	Unchecked	Unchecked	Unchecked		Unchecked	Unchecked	Unchecked	Unchecked	Unchecked	Unchecked						Yes	No
772		2020-04-20 11:18:29	MS1		I have not started my core rotations.		Unchecked	Unchecked	Unchecked	Unchecked	Unchecked	Unchecked	Unchecked	Unchecked	Unchecked	Unchecked		Ohio		Emergency Medicine		Internal Medicine		No							No	Unchecked	Unchecked	Unchecked	Unchecked		Unchecked	Unchecked	Unchecked	Unchecked	Unchecked	Unchecked						Yes	No
773		2020-04-20 11:18:43	MS4		I have completed all of my core rotations.		Unchecked	Unchecked	Unchecked	Unchecked	Unchecked	Unchecked	Unchecked	Unchecked	Unchecked	Unchecked		Missouri		Psychiatry				Yes	Internal Medicine		Psychiatry				No	Unchecked	Unchecked	Unchecked	Unchecked		Unchecked	Unchecked	Unchecked	Unchecked	Unchecked	Unchecked						No	No
774		2020-04-20 11:23:54	MS4		I have completed all of my core rotations.		Unchecked	Unchecked	Unchecked	Unchecked	Unchecked	Unchecked	Unchecked	Unchecked	Unchecked	Unchecked		Louisiana		Emergency Medicine				Yes	Internal Medicine		Emergency Medicine		Anesthesiology		No	Unchecked	Unchecked	Unchecked	Unchecked		Unchecked	Unchecked	Unchecked	Unchecked	Unchecked	Unchecked						No	No
775		2020-04-20 11:27:14	MS4		I have completed all of my core rotations.		Unchecked	Unchecked	Unchecked	Unchecked	Unchecked	Unchecked	Unchecked	Unchecked	Unchecked	Unchecked		Louisiana		Obstetrics & Gynecology				Yes	Obstetrics & Gynecology		Obstetrics & Gynecology		Obstetrics & Gynecology		No	Unchecked	Unchecked	Unchecked	Unchecked		Unchecked	Unchecked	Unchecked	Unchecked	Unchecked	Unchecked						No	No
776		2020-04-20 11:30:51	MS3		I have completed all of my core rotations.		Unchecked	Unchecked	Unchecked	Unchecked	Unchecked	Unchecked	Unchecked	Unchecked	Unchecked	Unchecked		Ohio		Medicine/Pediatrics				No							No	Unchecked	Unchecked	Unchecked	Unchecked		Unchecked	Unchecked	Unchecked	Unchecked	Unchecked	Unchecked						Yes	Yes
777		2020-04-20 11:41:27	MS2		I have not started my core rotations.		Unchecked	Unchecked	Unchecked	Unchecked	Unchecked	Unchecked	Unchecked	Unchecked	Unchecked	Unchecked		Louisiana		Internal Medicine		Medicine/Pediatrics		No							No	Unchecked	Unchecked	Unchecked	Unchecked		Unchecked	Unchecked	Unchecked	Unchecked	Unchecked	Unchecked						No	No
778		2020-04-20 11:44:56	Year Out		I have completed some of my core rotations but not all of them.		Checked	Checked	Checked	Checked	Unchecked	Unchecked	Unchecked	Checked	Unchecked	Unchecked		Maryland		Internal Medicine				Yes	Internal Medicine		Anesthesiology		Other	Primary care	No	Unchecked	Unchecked	Unchecked	Unchecked		Unchecked	Unchecked	Unchecked	Unchecked	Unchecked	Unchecked						Yes	No
779		2020-04-20 12:00:42	MS3		I have completed some of my core rotations but not all of them.		Checked	Checked	Checked	Unchecked	Unchecked	Checked	Unchecked	Unchecked	Checked	Unchecked		Maryland		Pathology				No							No	Unchecked	Unchecked	Unchecked	Unchecked		Unchecked	Unchecked	Unchecked	Unchecked	Unchecked	Unchecked						Yes	Yes
780		2020-04-20 12:06:21	MS2		I have not started my core rotations.		Unchecked	Unchecked	Unchecked	Unchecked	Unchecked	Unchecked	Unchecked	Unchecked	Unchecked	Unchecked		Louisiana		Ophthalmology		Undecided		No							No	Unchecked	Unchecked	Unchecked	Unchecked		Unchecked	Unchecked	Unchecked	Unchecked	Unchecked	Unchecked						Yes	No
781		2020-04-20 12:08:10	Year Out		I have not started my core rotations.		Unchecked	Unchecked	Unchecked	Unchecked	Unchecked	Unchecked	Unchecked	Unchecked	Unchecked	Unchecked		Ohio		Obstetrics & Gynecology				No							No	Unchecked	Unchecked	Unchecked	Unchecked		Unchecked	Unchecked	Unchecked	Unchecked	Unchecked	Unchecked						Yes	No
782		2020-04-20 12:18:24	MS3		I have completed some of my core rotations but not all of them.		Unchecked	Checked	Checked	Checked	Unchecked	Checked	Unchecked	Unchecked	Unchecked	Unchecked		Georgia		Obstetrics & Gynecology				No							No	Unchecked	Unchecked	Unchecked	Unchecked		Unchecked	Unchecked	Unchecked	Unchecked	Unchecked	Unchecked						Yes	No
783		2020-04-20 12:19:29	MS3		I have completed some of my core rotations but not all of them.		Checked	Checked	Unchecked	Unchecked	Checked	Checked	Checked	Unchecked	Unchecked	Unchecked		Georgia		Internal Medicine				Yes	Plastic Surgery (Integrated)						No	Unchecked	Unchecked	Unchecked	Unchecked		Unchecked	Unchecked	Unchecked	Unchecked	Unchecked	Unchecked						No	No
784		2020-04-20 12:19:40	MS3		I have completed some of my core rotations but not all of them.		Checked	Unchecked	Checked	Checked	Unchecked	Checked	Unchecked	Unchecked	Unchecked	Unchecked		Georgia		Anesthesiology				Yes	Anesthesiology						No	Unchecked	Unchecked	Unchecked	Unchecked		Unchecked	Unchecked	Unchecked	Unchecked	Unchecked	Unchecked						No	No
785		2020-04-20 12:20:48	MS3		I have completed some of my core rotations but not all of them.		Checked	Checked	Checked	Unchecked	Checked	Checked	Checked	Unchecked	Unchecked	Unchecked		Massachusetts		Pathology				No							No	Unchecked	Unchecked	Unchecked	Unchecked		Unchecked	Unchecked	Unchecked	Unchecked	Unchecked	Unchecked						No	No
786		2020-04-20 12:21:34	MS3		I have completed some of my core rotations but not all of them.		Checked	Unchecked	Checked	Checked	Unchecked	Checked	Unchecked	Unchecked	Unchecked	Unchecked		Georgia		Orthopaedic Surgery				No							No	Unchecked	Unchecked	Unchecked	Unchecked		Unchecked	Unchecked	Unchecked	Unchecked	Unchecked	Unchecked						Yes	No
787		2020-04-20 12:24:04	MS3		I have completed some of my core rotations but not all of them.		Checked	Checked	Checked	Checked	Checked	Unchecked	Checked	Unchecked	Unchecked	Unchecked		Georgia		General Surgery				No							No	Unchecked	Unchecked	Unchecked	Unchecked		Unchecked	Unchecked	Unchecked	Unchecked	Unchecked	Unchecked						No	No
788		2020-04-20 12:28:38	MS3		I have completed some of my core rotations but not all of them.		Checked	Unchecked	Checked	Checked	Unchecked	Checked	Checked	Unchecked	Unchecked	Unchecked		Georgia		Anesthesiology				No							No	Unchecked	Unchecked	Unchecked	Unchecked		Unchecked	Unchecked	Unchecked	Unchecked	Unchecked	Unchecked						Yes	No
789		2020-04-20 12:31:02	MS3		I have completed some of my core rotations but not all of them.		Unchecked	Checked	Unchecked	Unchecked	Unchecked	Unchecked	Checked	Unchecked	Unchecked	Unchecked		Massachusetts		Emergency Medicine		General Surgery		No							No	Unchecked	Unchecked	Unchecked	Unchecked		Unchecked	Unchecked	Unchecked	Unchecked	Unchecked	Unchecked						Yes	No
790		2020-04-20 12:34:45	MS3		I have completed some of my core rotations but not all of them.		Checked	Checked	Checked	Checked	Checked	Unchecked	Checked	Unchecked	Unchecked	Unchecked		Georgia		Medicine/Pediatrics				No							No	Unchecked	Unchecked	Unchecked	Unchecked		Unchecked	Unchecked	Unchecked	Unchecked	Unchecked	Unchecked						Yes	No
791		2020-04-20 12:35:40	MS3		I have completed some of my core rotations but not all of them.		Unchecked	Unchecked	Checked	Checked	Checked	Checked	Checked	Unchecked	Unchecked	Unchecked		Georgia		Pediatrics		Child Neurology		Yes	Pathology						No	Unchecked	Unchecked	Unchecked	Unchecked		Unchecked	Unchecked	Unchecked	Unchecked	Unchecked	Unchecked						Yes	No
792		2020-04-20 13:04:29	MS3		I have completed some of my core rotations but not all of them.		Checked	Checked	Checked	Checked	Checked	Unchecked	Unchecked	Unchecked	Unchecked	Unchecked		Georgia		Internal Medicine		Neurology		No							Yes	Checked	Checked	Unchecked	Unchecked		Unchecked	Unchecked	Unchecked	Unchecked	Unchecked	Unchecked		Internal Medicine		Neurology		Yes	Yes
793		2020-04-20 13:07:28	MS3		I have completed some of my core rotations but not all of them.		Checked	Checked	Checked	Unchecked	Unchecked	Unchecked	Checked	Unchecked	Unchecked	Unchecked		Georgia		Internal Medicine				No							No	Unchecked	Unchecked	Unchecked	Unchecked		Unchecked	Unchecked	Unchecked	Unchecked	Unchecked	Unchecked						Yes	Yes
794		2020-04-20 13:10:06	MS3		I have completed some of my core rotations but not all of them.		Unchecked	Checked	Checked	Checked	Checked	Checked	Checked	Unchecked	Unchecked	Unchecked		Massachusetts		Urology				No							No	Unchecked	Unchecked	Unchecked	Unchecked		Unchecked	Unchecked	Unchecked	Unchecked	Unchecked	Unchecked						Yes	No
795		2020-04-20 13:14:48	MS3		I have completed some of my core rotations but not all of them.		Checked	Checked	Unchecked	Checked	Checked	Unchecked	Checked	Unchecked	Unchecked	Unchecked		Georgia		Internal Medicine				No							Yes	Checked	Unchecked	Unchecked	Unchecked		Unchecked	Unchecked	Unchecked	Unchecked	Unchecked	Unchecked		Internal Medicine		Surgery		Yes	No
796		2020-04-20 13:15:57	MS3		I have completed all of my core rotations.		Unchecked	Unchecked	Unchecked	Unchecked	Unchecked	Unchecked	Unchecked	Unchecked	Unchecked	Unchecked		Massachusetts		Otolaryngology		Emergency Medicine		No							Yes	Checked	Unchecked	Checked	Unchecked		Checked	Checked	Checked	Checked	Checked	Unchecked		Otolaryngology		Emergency Medicine		No	No
797		2020-04-20 13:17:20	MS3		I have completed some of my core rotations but not all of them.		Checked	Checked	Unchecked	Checked	Unchecked	Checked	Checked	Unchecked	Unchecked	Unchecked		Georgia		Obstetrics & Gynecology				No							No	Unchecked	Unchecked	Unchecked	Unchecked		Unchecked	Unchecked	Unchecked	Unchecked	Unchecked	Unchecked						Yes	No
798		2020-04-20 13:21:42	MS3		I have completed some of my core rotations but not all of them.		Unchecked	Checked	Checked	Checked	Unchecked	Checked	Unchecked	Unchecked	Unchecked	Unchecked		Georgia		Plastic Surgery (Integrated)				No							No	Unchecked	Unchecked	Unchecked	Unchecked		Unchecked	Unchecked	Unchecked	Unchecked	Unchecked	Unchecked						No	No
799		2020-04-20 13:23:42	MS1		I have not started my core rotations.		Unchecked	Unchecked	Unchecked	Unchecked	Unchecked	Unchecked	Unchecked	Unchecked	Unchecked	Unchecked		Maryland		Emergency Medicine		Internal Medicine		No							No	Unchecked	Unchecked	Unchecked	Unchecked		Unchecked	Unchecked	Unchecked	Unchecked	Unchecked	Unchecked						No	No
800		2020-04-20 13:30:02	MS3		I have completed some of my core rotations but not all of them.		Unchecked	Checked	Unchecked	Unchecked	Checked	Checked	Checked	Checked	Unchecked	Unchecked		Ohio		Internal Medicine		Psychiatry		No							No	Unchecked	Unchecked	Unchecked	Unchecked		Unchecked	Unchecked	Unchecked	Unchecked	Unchecked	Unchecked						No	Yes
801		2020-04-20 13:30:45	MS3		I have completed some of my core rotations but not all of them.		Checked	Checked	Checked	Unchecked	Checked	Unchecked	Checked	Checked	Checked	Unchecked		Maryland		Orthopaedic Surgery				No							No	Unchecked	Unchecked	Unchecked	Unchecked		Unchecked	Unchecked	Unchecked	Unchecked	Unchecked	Unchecked						Yes	Yes
802		2020-04-20 13:30:48	MS3		I have completed some of my core rotations but not all of them.		Checked	Checked	Unchecked	Unchecked	Checked	Checked	Checked	Unchecked	Unchecked	Unchecked		Georgia		Anesthesiology				Yes	Anesthesiology						No	Unchecked	Unchecked	Unchecked	Unchecked		Unchecked	Unchecked	Unchecked	Unchecked	Unchecked	Unchecked						No	No
803		2020-04-20 13:32:50	MS3		I have completed some of my core rotations but not all of them.		Checked	Unchecked	Checked	Checked	Checked	Unchecked	Checked	Checked	Unchecked	Unchecked		Ohio		Orthopaedic Surgery				Yes	Other	Pediatric surgery					Yes	Checked	Unchecked	Checked	Unchecked		Checked	Unchecked	Checked	Unchecked	Unchecked	Unchecked						No	No
804		2020-04-20 13:32:35	MS3		I have completed some of my core rotations but not all of them.		Checked	Checked	Checked	Checked	Unchecked	Checked	Unchecked	Checked	Unchecked	Unchecked		Ohio		Medicine/Pediatrics		Internal Medicine		No							Yes	Checked	Unchecked	Checked	Unchecked		Unchecked	Checked	Checked	Unchecked	Unchecked	Unchecked		Medicine/Pediatrics		Internal Medicine		No	No
805		2020-04-20 13:34:52	MS3		I have completed some of my core rotations but not all of them.		Checked	Checked	Unchecked	Unchecked	Checked	Checked	Checked	Checked	Unchecked	Unchecked		Ohio		Internal Medicine				No							No	Unchecked	Unchecked	Unchecked	Unchecked		Unchecked	Unchecked	Unchecked	Unchecked	Unchecked	Unchecked						No	No
806		2020-04-20 13:36:23	PhD part of MD-PhD		I have not started my core rotations.		Unchecked	Unchecked	Unchecked	Unchecked	Unchecked	Unchecked	Unchecked	Unchecked	Unchecked	Unchecked		Ohio		Pediatrics		Undecided		No							No	Unchecked	Unchecked	Unchecked	Unchecked		Unchecked	Unchecked	Unchecked	Unchecked	Unchecked	Unchecked						Yes	No
807		2020-04-20 13:37:52	MS3		I have completed some of my core rotations but not all of them.		Checked	Checked	Unchecked	Unchecked	Checked	Checked	Checked	Unchecked	Unchecked	Unchecked		Georgia		General Surgery				No							No	Unchecked	Unchecked	Unchecked	Unchecked		Unchecked	Unchecked	Unchecked	Unchecked	Unchecked	Unchecked						Yes	No
808		2020-04-20 13:37:57	MS2		I have not started my core rotations.		Unchecked	Unchecked	Unchecked	Unchecked	Unchecked	Unchecked	Unchecked	Unchecked	Unchecked	Unchecked		Ohio		Ophthalmology				No							No	Unchecked	Unchecked	Unchecked	Unchecked		Unchecked	Unchecked	Unchecked	Unchecked	Unchecked	Unchecked						Yes	Yes
809		2020-04-20 13:44:27	MS3		I have completed some of my core rotations but not all of them.		Checked	Checked	Checked	Checked	Unchecked	Checked	Unchecked	Checked	Unchecked	Unchecked		Ohio		Emergency Medicine				No							No	Unchecked	Unchecked	Unchecked	Unchecked		Unchecked	Unchecked	Unchecked	Unchecked	Unchecked	Unchecked						No	No
810		2020-04-20 13:45:00	MS3		I have completed some of my core rotations but not all of them.		Checked	Checked	Checked	Checked	Unchecked	Checked	Unchecked	Checked	Unchecked	Unchecked		Ohio		Pediatrics				No							No	Unchecked	Unchecked	Unchecked	Unchecked		Unchecked	Unchecked	Unchecked	Unchecked	Unchecked	Unchecked						Yes	No
811		2020-04-20 13:46:37	MS3		I have completed some of my core rotations but not all of them.		Unchecked	Checked	Checked	Checked	Checked	Checked	Checked	Unchecked	Unchecked	Unchecked		Massachusetts		Internal Medicine				No							No	Unchecked	Unchecked	Unchecked	Unchecked		Unchecked	Unchecked	Unchecked	Unchecked	Unchecked	Unchecked						No	No
812		2020-04-20 13:52:43	MS4		I have completed all of my core rotations.		Unchecked	Unchecked	Unchecked	Unchecked	Unchecked	Unchecked	Unchecked	Unchecked	Unchecked	Unchecked		Virginia		General Surgery				No							No	Unchecked	Unchecked	Unchecked	Unchecked		Unchecked	Unchecked	Unchecked	Unchecked	Unchecked	Unchecked						Yes	No
813		2020-04-20 13:53:39	MS4		I have completed all of my core rotations.		Unchecked	Unchecked	Unchecked	Unchecked	Unchecked	Unchecked	Unchecked	Unchecked	Unchecked	Unchecked		Virginia		Family Medicine				No							No	Unchecked	Unchecked	Unchecked	Unchecked		Unchecked	Unchecked	Unchecked	Unchecked	Unchecked	Unchecked						Yes	No
814		2020-04-20 13:55:09	MS3		I have completed all of my core rotations.		Unchecked	Unchecked	Unchecked	Unchecked	Unchecked	Unchecked	Unchecked	Unchecked	Unchecked	Unchecked		Ohio		Neurology				Yes	Neurology		Pediatrics				No	Unchecked	Unchecked	Unchecked	Unchecked		Unchecked	Unchecked	Unchecked	Unchecked	Unchecked	Unchecked						Yes	No
815		2020-04-20 13:55:18	MS3		I have completed some of my core rotations but not all of them.		Checked	Unchecked	Checked	Checked	Checked	Unchecked	Checked	Checked	Unchecked	Unchecked		Ohio		Obstetrics & Gynecology				No							No	Unchecked	Unchecked	Unchecked	Unchecked		Unchecked	Unchecked	Unchecked	Unchecked	Unchecked	Unchecked						Yes	No
816		2020-04-20 13:56:48	MS3		I have completed all of my core rotations.		Unchecked	Unchecked	Unchecked	Unchecked	Unchecked	Unchecked	Unchecked	Unchecked	Unchecked	Unchecked		Virginia		Emergency Medicine		Obstetrics & Gynecology		No							No	Unchecked	Unchecked	Unchecked	Unchecked		Unchecked	Unchecked	Unchecked	Unchecked	Unchecked	Unchecked						Yes	No
817		2020-04-20 13:56:55	MS3		I have completed some of my core rotations but not all of them.		Checked	Checked	Checked	Checked	Unchecked	Checked	Unchecked	Unchecked	Unchecked	Unchecked		Georgia		Obstetrics & Gynecology		General Surgery		No							Yes	Unchecked	Checked	Unchecked	Unchecked		Unchecked	Unchecked	Unchecked	Unchecked	Unchecked	Unchecked		Emergency Medicine		Internal Medicine		Yes	No
818		2020-04-20 14:02:53	MS3		I have completed all of my core rotations.		Unchecked	Unchecked	Unchecked	Unchecked	Unchecked	Unchecked	Unchecked	Unchecked	Unchecked	Unchecked		Virginia		Obstetrics & Gynecology				No							No	Unchecked	Unchecked	Unchecked	Unchecked		Unchecked	Unchecked	Unchecked	Unchecked	Unchecked	Unchecked						No	No
819		2020-04-20 14:02:57	MS3		I have completed some of my core rotations but not all of them.		Unchecked	Unchecked	Checked	Checked	Checked	Checked	Checked	Checked	Unchecked	Unchecked		Ohio		Dermatology				No							No	Unchecked	Unchecked	Unchecked	Unchecked		Unchecked	Unchecked	Unchecked	Unchecked	Unchecked	Unchecked						No	No
820		2020-04-20 14:04:05	MS2		I have not started my core rotations.		Unchecked	Unchecked	Unchecked	Unchecked	Unchecked	Unchecked	Unchecked	Unchecked	Unchecked	Unchecked		Ohio		Pediatrics				No							No	Unchecked	Unchecked	Unchecked	Unchecked		Unchecked	Unchecked	Unchecked	Unchecked	Unchecked	Unchecked						No	No
821		2020-04-20 14:05:11	MS3		I have completed all of my core rotations.		Unchecked	Unchecked	Unchecked	Unchecked	Unchecked	Unchecked	Unchecked	Unchecked	Unchecked	Unchecked		Virginia		Emergency Medicine				No							No	Unchecked	Unchecked	Unchecked	Unchecked		Unchecked	Unchecked	Unchecked	Unchecked	Unchecked	Unchecked						No	No
822		2020-04-20 14:06:11	MS4		I have completed all of my core rotations.		Unchecked	Unchecked	Unchecked	Unchecked	Unchecked	Unchecked	Unchecked	Unchecked	Unchecked	Unchecked		Virginia		Radiology (Diagnostic)		Anesthesiology		No							No	Unchecked	Unchecked	Unchecked	Unchecked		Unchecked	Unchecked	Unchecked	Unchecked	Unchecked	Unchecked						Yes	No
823		2020-04-20 14:06:43	MS4		I have completed all of my core rotations.		Unchecked	Unchecked	Unchecked	Unchecked	Unchecked	Unchecked	Unchecked	Unchecked	Unchecked	Unchecked		Virginia		Emergency Medicine				No							No	Unchecked	Unchecked	Unchecked	Unchecked		Unchecked	Unchecked	Unchecked	Unchecked	Unchecked	Unchecked						No	No
824		2020-04-20 14:10:41	MS4		I have completed all of my core rotations.		Unchecked	Unchecked	Unchecked	Unchecked	Unchecked	Unchecked	Unchecked	Unchecked	Unchecked	Unchecked		Virginia		Obstetrics & Gynecology				No							No	Unchecked	Unchecked	Unchecked	Unchecked		Unchecked	Unchecked	Unchecked	Unchecked	Unchecked	Unchecked						Yes	No
825		2020-04-20 14:11:30	MS3		I have completed some of my core rotations but not all of them.		Checked	Checked	Unchecked	Checked	Unchecked	Checked	Checked	Unchecked	Unchecked	Unchecked		Louisiana		Dermatology				No							No	Unchecked	Unchecked	Unchecked	Unchecked		Unchecked	Unchecked	Unchecked	Unchecked	Unchecked	Unchecked						Yes	No
826		2020-04-20 14:11:34	MS3		I have completed some of my core rotations but not all of them.		Checked	Unchecked	Checked	Checked	Checked	Checked	Checked	Unchecked	Checked	Unchecked		Massachusetts		Urology				No							No	Unchecked	Unchecked	Unchecked	Unchecked		Unchecked	Unchecked	Unchecked	Unchecked	Unchecked	Unchecked						No	Yes
827		2020-04-20 14:15:29	MS4		I have completed all of my core rotations.		Unchecked	Unchecked	Unchecked	Unchecked	Unchecked	Unchecked	Unchecked	Unchecked	Unchecked	Unchecked		Virginia		Physical Medicine & Rehabilitation				Yes	Physical Medicine & Rehabilitation						No	Unchecked	Unchecked	Unchecked	Unchecked		Unchecked	Unchecked	Unchecked	Unchecked	Unchecked	Unchecked						Yes	No
828		2020-04-20 14:21:32	MS3		I have completed some of my core rotations but not all of them.		Unchecked	Unchecked	Checked	Checked	Checked	Checked	Checked	Unchecked	Unchecked	Unchecked		Georgia		Psychiatry				Yes	Other	History of Medicine	Other	Psychiatry Research			No	Unchecked	Unchecked	Unchecked	Unchecked		Unchecked	Unchecked	Unchecked	Unchecked	Unchecked	Unchecked						Yes	No
829		2020-04-20 14:24:23	MS3		I have completed all of my core rotations.		Unchecked	Unchecked	Unchecked	Unchecked	Unchecked	Unchecked	Unchecked	Unchecked	Unchecked	Unchecked		Virginia		Child Neurology		Radiology (Diagnostic)		No							Yes	Checked	Unchecked	Checked	Unchecked		Unchecked	Unchecked	Unchecked	Unchecked	Checked	Unchecked		Child Neurology		Radiology (Diagnostic)		No	No
830		2020-04-20 14:26:53	MS1		I have not started my core rotations.		Unchecked	Unchecked	Unchecked	Unchecked	Unchecked	Unchecked	Unchecked	Unchecked	Unchecked	Unchecked		Louisiana		Internal Medicine		Otolaryngology		No							Yes	Unchecked	Checked	Unchecked	Unchecked		Unchecked	Unchecked	Unchecked	Unchecked	Unchecked	Unchecked		Otolaryngology		Internal Medicine		No	No
831		2020-04-20 14:27:09	MS3		I have completed all of my core rotations.		Unchecked	Unchecked	Unchecked	Unchecked	Unchecked	Unchecked	Unchecked	Unchecked	Unchecked	Unchecked		Virginia		Internal Medicine				No							No	Unchecked	Unchecked	Unchecked	Unchecked		Unchecked	Unchecked	Unchecked	Unchecked	Unchecked	Unchecked						Yes	No
832		2020-04-20 14:31:18	MS4		I have completed some of my core rotations but not all of them.		Checked	Checked	Checked	Checked	Checked	Unchecked	Checked	Unchecked	Unchecked	Unchecked		Virginia		Pathology				No							No	Unchecked	Unchecked	Unchecked	Unchecked		Unchecked	Unchecked	Unchecked	Unchecked	Unchecked	Unchecked						Yes	No
833		2020-04-20 14:31:25	MS3		I have completed some of my core rotations but not all of them.		Checked	Checked	Checked	Checked	Unchecked	Checked	Unchecked	Checked	Unchecked	Unchecked		Ohio		Emergency Medicine				No							No	Unchecked	Unchecked	Unchecked	Unchecked		Unchecked	Unchecked	Unchecked	Unchecked	Unchecked	Unchecked						No	No
834		2020-04-20 14:33:18	MS3		I have completed some of my core rotations but not all of them.		Checked	Unchecked	Checked	Checked	Checked	Unchecked	Checked	Checked	Unchecked	Unchecked		Ohio		Orthopaedic Surgery		Neurosurgery		No							Yes	Checked	Checked	Unchecked	Unchecked		Unchecked	Unchecked	Unchecked	Unchecked	Unchecked	Unchecked		Neurological Surgery		Orthopaedic Surgery		No	Yes
835		2020-04-20 14:33:54	MS2		I have not started my core rotations.		Unchecked	Unchecked	Unchecked	Unchecked	Unchecked	Unchecked	Unchecked	Unchecked	Unchecked	Unchecked		Ohio		General Surgery		Thoracic Surgery (Integrated)		No							No	Unchecked	Unchecked	Unchecked	Unchecked		Unchecked	Unchecked	Unchecked	Unchecked	Unchecked	Unchecked						No	No
836		2020-04-20 14:36:31	MS4		I have completed all of my core rotations.		Unchecked	Unchecked	Unchecked	Unchecked	Unchecked	Unchecked	Unchecked	Unchecked	Unchecked	Unchecked		Ohio		Pediatrics				Yes	Pediatrics						No	Unchecked	Unchecked	Unchecked	Unchecked		Unchecked	Unchecked	Unchecked	Unchecked	Unchecked	Unchecked						No	No
837		2020-04-20 14:37:52	MS3		I have completed all of my core rotations.		Unchecked	Unchecked	Unchecked	Unchecked	Unchecked	Unchecked	Unchecked	Unchecked	Unchecked	Unchecked		Virginia		Psychiatry				No							No	Unchecked	Unchecked	Unchecked	Unchecked		Unchecked	Unchecked	Unchecked	Unchecked	Unchecked	Unchecked						No	No
838		2020-04-20 14:41:53	MS1		I have not started my core rotations.		Unchecked	Unchecked	Unchecked	Unchecked	Unchecked	Unchecked	Unchecked	Unchecked	Unchecked	Unchecked		Georgia		Internal Medicine		Undecided		No							No	Unchecked	Unchecked	Unchecked	Unchecked		Unchecked	Unchecked	Unchecked	Unchecked	Unchecked	Unchecked						Yes	No
839		2020-04-20 14:43:02	MS3		I have completed all of my core rotations.		Unchecked	Unchecked	Unchecked	Unchecked	Unchecked	Unchecked	Unchecked	Unchecked	Unchecked	Unchecked		Maryland		Emergency Medicine		Internal Medicine		No							No	Unchecked	Unchecked	Unchecked	Unchecked		Unchecked	Unchecked	Unchecked	Unchecked	Unchecked	Unchecked						No	No
840		2020-04-20 14:44:27	MS2		I have not started my core rotations.		Unchecked	Unchecked	Unchecked	Unchecked	Unchecked	Unchecked	Unchecked	Unchecked	Unchecked	Unchecked		Ohio		Ophthalmology		Pediatrics		No							Yes	Checked	Unchecked	Checked	Unchecked		Unchecked	Checked	Unchecked	Unchecked	Unchecked	Unchecked		Pediatrics		Ophthalmology		No	Yes
841		2020-04-20 14:44:57	MS3		I have completed some of my core rotations but not all of them.		Checked	Checked	Unchecked	Unchecked	Checked	Checked	Checked	Unchecked	Unchecked	Unchecked		Georgia		Internal Medicine				Yes	Pathology						No	Unchecked	Unchecked	Unchecked	Unchecked		Unchecked	Unchecked	Unchecked	Unchecked	Unchecked	Unchecked						Yes	No
842		2020-04-20 14:57:54	MS3		I have completed some of my core rotations but not all of them.		Checked	Checked	Unchecked	Unchecked	Checked	Checked	Checked	Checked	Unchecked	Unchecked		Ohio		Otolaryngology				Yes	Otolaryngology						No	Unchecked	Unchecked	Unchecked	Unchecked		Unchecked	Unchecked	Unchecked	Unchecked	Unchecked	Unchecked						No	Yes
843		2020-04-20 14:58:12	MS3		I have completed some of my core rotations but not all of them.		Unchecked	Unchecked	Checked	Checked	Checked	Checked	Checked	Checked	Unchecked	Unchecked		Ohio		Emergency Medicine				No							No	Unchecked	Unchecked	Unchecked	Unchecked		Unchecked	Unchecked	Unchecked	Unchecked	Unchecked	Unchecked						No	No
844		2020-04-20 15:06:01	MS4		I have completed all of my core rotations.		Unchecked	Unchecked	Unchecked	Unchecked	Unchecked	Unchecked	Unchecked	Unchecked	Unchecked	Unchecked		Ohio		Emergency Medicine				Yes	Emergency Medicine		Neurology		Radiology (Diagnostic)		No	Unchecked	Unchecked	Unchecked	Unchecked		Unchecked	Unchecked	Unchecked	Unchecked	Unchecked	Unchecked						No	No
845		2020-04-20 15:10:16	MS3		I have completed all of my core rotations.		Unchecked	Unchecked	Unchecked	Unchecked	Unchecked	Unchecked	Unchecked	Unchecked	Unchecked	Unchecked		New York		Internal Medicine				No							No	Unchecked	Unchecked	Unchecked	Unchecked		Unchecked	Unchecked	Unchecked	Unchecked	Unchecked	Unchecked						Yes	No
846		2020-04-20 15:18:09	MS3		I have completed some of my core rotations but not all of them.		Checked	Checked	Unchecked	Unchecked	Checked	Unchecked	Checked	Unchecked	Checked	Unchecked		Maryland		Otolaryngology				Yes	Otolaryngology		Ophthalmology		Interventional Radiology (Integrated)		No	Unchecked	Unchecked	Unchecked	Unchecked		Unchecked	Unchecked	Unchecked	Unchecked	Unchecked	Unchecked						No	No
847		2020-04-20 15:23:38	MS2		I have not started my core rotations.		Unchecked	Unchecked	Unchecked	Unchecked	Unchecked	Unchecked	Unchecked	Unchecked	Unchecked	Unchecked		Louisiana		Family Medicine		Emergency Medicine		No							No	Unchecked	Unchecked	Unchecked	Unchecked		Unchecked	Unchecked	Unchecked	Unchecked	Unchecked	Unchecked						Yes	Yes
848		2020-04-20 15:27:11	MS3		I have completed some of my core rotations but not all of them.		Checked	Checked	Checked	Checked	Unchecked	Checked	Unchecked	Checked	Unchecked	Unchecked		Ohio		Obstetrics & Gynecology				No							No	Unchecked	Unchecked	Unchecked	Unchecked		Unchecked	Unchecked	Unchecked	Unchecked	Unchecked	Unchecked						No	No
849		2020-04-20 15:36:27	MS3		I have completed some of my core rotations but not all of them.		Checked	Unchecked	Checked	Checked	Checked	Unchecked	Checked	Checked	Unchecked	Unchecked		Ohio		Pediatrics				No							No	Unchecked	Unchecked	Unchecked	Unchecked		Unchecked	Unchecked	Unchecked	Unchecked	Unchecked	Unchecked						No	No
850		2020-04-20 15:38:06	MS3		I have completed some of my core rotations but not all of them.		Unchecked	Checked	Unchecked	Unchecked	Checked	Checked	Checked	Checked	Unchecked	Unchecked		Ohio		Pediatrics		Medicine/Pediatrics		No							Yes	Checked	Unchecked	Unchecked	Unchecked		Unchecked	Unchecked	Unchecked	Unchecked	Unchecked	Unchecked		Pediatrics		Surgery		No	Yes
851		2020-04-20 15:45:04	MS3		I have completed some of my core rotations but not all of them.		Unchecked	Checked	Checked	Checked	Checked	Checked	Checked	Unchecked	Unchecked	Unchecked		Ohio		Pediatrics				No							No	Unchecked	Unchecked	Unchecked	Unchecked		Unchecked	Unchecked	Unchecked	Unchecked	Unchecked	Unchecked						Yes	No
852		2020-04-20 15:52:33	MS3		I have completed all of my core rotations.		Unchecked	Unchecked	Unchecked	Unchecked	Unchecked	Unchecked	Unchecked	Unchecked	Unchecked	Unchecked		Virginia		Obstetrics & Gynecology				No							No	Unchecked	Unchecked	Unchecked	Unchecked		Unchecked	Unchecked	Unchecked	Unchecked	Unchecked	Unchecked						Yes	No
853		2020-04-20 16:01:15	PhD part of MD-PhD		I have not started my core rotations.		Unchecked	Unchecked	Unchecked	Unchecked	Unchecked	Unchecked	Unchecked	Unchecked	Unchecked	Unchecked		Ohio		Neurology		Psychiatry		No							No	Unchecked	Unchecked	Unchecked	Unchecked		Unchecked	Unchecked	Unchecked	Unchecked	Unchecked	Unchecked						No	No
854		2020-04-20 16:05:16	MS4		I have completed all of my core rotations.		Unchecked	Unchecked	Unchecked	Unchecked	Unchecked	Unchecked	Unchecked	Unchecked	Unchecked	Unchecked		Virginia		Orthopaedic Surgery		Anesthesiology		No							Yes	Unchecked	Unchecked	Checked	Unchecked		Checked	Checked	Unchecked	Checked	Unchecked	Unchecked		Anesthesiology		Orthopaedic Surgery		No	No
855		2020-04-20 16:05:27	MS4		I have completed some of my core rotations but not all of them.		Checked	Unchecked	Checked	Checked	Checked	Checked	Checked	Unchecked	Unchecked	Unchecked		Virginia		Pediatrics				Yes	Other	COVID-19 Crash Course					No	Unchecked	Unchecked	Unchecked	Unchecked		Unchecked	Unchecked	Unchecked	Unchecked	Unchecked	Unchecked						Yes	No
856		2020-04-20 16:08:33	MS3		I have completed some of my core rotations but not all of them.		Unchecked	Checked	Checked	Checked	Checked	Checked	Checked	Unchecked	Unchecked	Unchecked		Ohio		Anesthesiology				No							No	Unchecked	Unchecked	Unchecked	Unchecked		Unchecked	Unchecked	Unchecked	Unchecked	Unchecked	Unchecked						No	No
857		2020-04-20 16:08:46	MS3		I have not started my core rotations.		Unchecked	Unchecked	Unchecked	Unchecked	Unchecked	Unchecked	Unchecked	Unchecked	Unchecked	Unchecked		Ohio		Radiation Oncology		Internal Medicine		No							No	Unchecked	Unchecked	Unchecked	Unchecked		Unchecked	Unchecked	Unchecked	Unchecked	Unchecked	Unchecked						Yes	No
858		2020-04-20 16:12:01	MS3		I have completed all of my core rotations.		Unchecked	Unchecked	Unchecked	Unchecked	Unchecked	Unchecked	Unchecked	Unchecked	Unchecked	Unchecked		Virginia		Internal Medicine				No							No	Unchecked	Unchecked	Unchecked	Unchecked		Unchecked	Unchecked	Unchecked	Unchecked	Unchecked	Unchecked						Yes	No
859		2020-04-20 16:13:50	Year Out		I have completed all of my core rotations.		Unchecked	Unchecked	Unchecked	Unchecked	Unchecked	Unchecked	Unchecked	Unchecked	Unchecked	Unchecked		Connecticut		Internal Medicine				No							No	Unchecked	Unchecked	Unchecked	Unchecked		Unchecked	Unchecked	Unchecked	Unchecked	Unchecked	Unchecked						Yes	No
860		2020-04-20 16:20:56	MS2		I have not started my core rotations.		Unchecked	Unchecked	Unchecked	Unchecked	Unchecked	Unchecked	Unchecked	Unchecked	Unchecked	Unchecked		Ohio		Emergency Medicine		Otolaryngology		No							Yes	Checked	Checked	Checked	Unchecked		Unchecked	Unchecked	Unchecked	Unchecked	Checked	Unchecked		Emergency Medicine		Neurological Surgery		Yes	Yes
861		2020-04-20 16:22:15	MS3		I have completed some of my core rotations but not all of them.		Checked	Checked	Unchecked	Unchecked	Checked	Checked	Checked	Checked	Unchecked	Unchecked		Ohio		Otolaryngology		Internal Medicine		No							Yes	Checked	Unchecked	Checked	Unchecked		Checked	Unchecked	Unchecked	Unchecked	Unchecked	Unchecked		Internal Medicine		Otolaryngology		No	Yes
862		2020-04-20 16:29:50	MS3		I have completed all of my core rotations.		Unchecked	Unchecked	Unchecked	Unchecked	Unchecked	Unchecked	Unchecked	Unchecked	Unchecked	Unchecked		New York		Obstetrics & Gynecology				Yes	Radiology (Diagnostic)						No	Unchecked	Unchecked	Unchecked	Unchecked		Unchecked	Unchecked	Unchecked	Unchecked	Unchecked	Unchecked						Yes	No
863		2020-04-20 16:36:43	MS2		I have not started my core rotations.		Unchecked	Unchecked	Unchecked	Unchecked	Unchecked	Unchecked	Unchecked	Unchecked	Unchecked	Unchecked		Ohio		Otolaryngology		Orthopaedic Surgery		No							No	Unchecked	Unchecked	Unchecked	Unchecked		Unchecked	Unchecked	Unchecked	Unchecked	Unchecked	Unchecked						No	Yes
864		2020-04-20 16:37:53	MS3		I have completed some of my core rotations but not all of them.		Unchecked	Checked	Checked	Checked	Checked	Checked	Checked	Checked	Unchecked	Unchecked		Ohio		Pathology				No							No	Unchecked	Unchecked	Unchecked	Unchecked		Unchecked	Unchecked	Unchecked	Unchecked	Unchecked	Unchecked						Yes	No
865		2020-04-20 16:41:23	MS3		I have completed some of my core rotations but not all of them.		Checked	Checked	Unchecked	Checked	Unchecked	Checked	Checked	Unchecked	Unchecked	Unchecked		Louisiana		Internal Medicine				No							No	Unchecked	Unchecked	Unchecked	Unchecked		Unchecked	Unchecked	Unchecked	Unchecked	Unchecked	Unchecked						No	No
866		2020-04-20 17:02:03	MS3		I have completed some of my core rotations but not all of them.		Unchecked	Checked	Checked	Checked	Checked	Checked	Checked	Unchecked	Unchecked	Unchecked		Ohio		Neurology				No							No	Unchecked	Unchecked	Unchecked	Unchecked		Unchecked	Unchecked	Unchecked	Unchecked	Unchecked	Unchecked						Yes	Yes
867		2020-04-20 17:02:51	MS4		I have completed all of my core rotations.		Unchecked	Unchecked	Unchecked	Unchecked	Unchecked	Unchecked	Unchecked	Unchecked	Unchecked	Unchecked		Virginia		Plastic Surgery (Integrated)		General Surgery		Yes	Plastic Surgery (Integrated)						Yes	Unchecked	Unchecked	Checked	Unchecked		Checked	Checked	Checked	Checked	Checked	Unchecked		Plastic Surgery (Integrated)		Surgery		No	Yes
868		2020-04-20 17:06:45	PhD part of MD-PhD		I have not started my core rotations.		Unchecked	Unchecked	Unchecked	Unchecked	Unchecked	Unchecked	Unchecked	Unchecked	Unchecked	Unchecked		Ohio		Radiology (Diagnostic)		Pathology		No							Yes	Unchecked	Unchecked	Unchecked	Checked	As we see the changes in pt care, the non-patient facing specialties may see larger numbers of applicants.	Unchecked	Unchecked	Unchecked	Unchecked	Unchecked	Unchecked		Radiology (Diagnostic)		Internal Medicine		No	No
869		2020-04-20 17:22:40	MS3		I have completed some of my core rotations but not all of them.		Unchecked	Checked	Checked	Checked	Checked	Checked	Checked	Unchecked	Unchecked	Unchecked		Massachusetts		Family Medicine		Psychiatry		No							No	Unchecked	Unchecked	Unchecked	Unchecked		Unchecked	Unchecked	Unchecked	Unchecked	Unchecked	Unchecked						Yes	No
870		2020-04-20 17:24:45	MS3		I have completed some of my core rotations but not all of them.		Checked	Unchecked	Checked	Checked	Checked	Unchecked	Checked	Checked	Unchecked	Unchecked		Ohio		Neurology				No							No	Unchecked	Unchecked	Unchecked	Unchecked		Unchecked	Unchecked	Unchecked	Unchecked	Unchecked	Unchecked						No	No
871		2020-04-20 18:16:38	MS2		I have not started my core rotations.		Unchecked	Unchecked	Unchecked	Unchecked	Unchecked	Unchecked	Unchecked	Unchecked	Unchecked	Unchecked		Ohio		Orthopaedic Surgery				No							No	Unchecked	Unchecked	Unchecked	Unchecked		Unchecked	Unchecked	Unchecked	Unchecked	Unchecked	Unchecked						No	No
872		2020-04-20 19:17:08	MS1		I have not started my core rotations.		Unchecked	Unchecked	Unchecked	Unchecked	Unchecked	Unchecked	Unchecked	Unchecked	Unchecked	Unchecked		Georgia		Radiology (Diagnostic)		Ophthalmology		No							Yes	Checked	Unchecked	Checked	Unchecked		Unchecked	Checked	Unchecked	Unchecked	Unchecked	Checked	lost shadowing opportunities	Radiology (Diagnostic)		Internal Medicine		No	Yes
873		2020-04-20 19:32:32	MS2		I have not started my core rotations.		Unchecked	Unchecked	Unchecked	Unchecked	Unchecked	Unchecked	Unchecked	Unchecked	Unchecked	Unchecked		Georgia		Obstetrics & Gynecology		Anesthesiology		No							No	Unchecked	Unchecked	Unchecked	Unchecked		Unchecked	Unchecked	Unchecked	Unchecked	Unchecked	Unchecked						Yes	No
874		2020-04-20 19:37:48	MS3		I have completed all of my core rotations.		Unchecked	Unchecked	Unchecked	Unchecked	Unchecked	Unchecked	Unchecked	Unchecked	Unchecked	Unchecked		Virginia		Family Medicine				No							No	Unchecked	Unchecked	Unchecked	Unchecked		Unchecked	Unchecked	Unchecked	Unchecked	Unchecked	Unchecked						Yes	No
875		2020-04-20 19:47:44	MS4		I have completed all of my core rotations.		Unchecked	Unchecked	Unchecked	Unchecked	Unchecked	Unchecked	Unchecked	Unchecked	Unchecked	Unchecked		Ohio		Internal Medicine				Yes	Internal Medicine		Family Medicine				No	Unchecked	Unchecked	Unchecked	Unchecked		Unchecked	Unchecked	Unchecked	Unchecked	Unchecked	Unchecked						No	No
876		2020-04-20 20:18:36	MS3		I have completed some of my core rotations but not all of them.		Checked	Checked	Checked	Checked	Checked	Unchecked	Checked	Unchecked	Unchecked	Unchecked		Ohio		Orthopaedic Surgery				No							No	Unchecked	Unchecked	Unchecked	Unchecked		Unchecked	Unchecked	Unchecked	Unchecked	Unchecked	Unchecked						No	No
877		2020-04-20 20:23:24	MS3		I have completed all of my core rotations.		Unchecked	Unchecked	Unchecked	Unchecked	Unchecked	Unchecked	Unchecked	Unchecked	Unchecked	Unchecked		Massachusetts		Family Medicine				No							No	Unchecked	Unchecked	Unchecked	Unchecked		Unchecked	Unchecked	Unchecked	Unchecked	Unchecked	Unchecked						Yes	No
878		2020-04-20 20:57:47	MS2		I have not started my core rotations.		Unchecked	Unchecked	Unchecked	Unchecked	Unchecked	Unchecked	Unchecked	Unchecked	Unchecked	Unchecked		California		Dermatology		Orthopaedic Surgery		No							No	Unchecked	Unchecked	Unchecked	Unchecked		Unchecked	Unchecked	Unchecked	Unchecked	Unchecked	Unchecked						No	No
879		2020-04-20 21:00:22	MS2		I have not started my core rotations.		Unchecked	Unchecked	Unchecked	Unchecked	Unchecked	Unchecked	Unchecked	Unchecked	Unchecked	Unchecked		California		Medicine/Pediatrics		Radiation Oncology		No							Yes	Unchecked	Checked	Unchecked	Unchecked		Unchecked	Unchecked	Unchecked	Unchecked	Unchecked	Unchecked		Medicine/Pediatrics				Yes	Yes
880		2020-04-20 21:08:44	MS3		I have completed some of my core rotations but not all of them.		Checked	Checked	Checked	Checked	Unchecked	Checked	Unchecked	Checked	Unchecked	Unchecked		Ohio		Neurosurgery				No							No	Unchecked	Unchecked	Unchecked	Unchecked		Unchecked	Unchecked	Unchecked	Unchecked	Unchecked	Unchecked						Yes	No
881		2020-04-20 21:14:25	MS3		I have not started my core rotations.		Unchecked	Unchecked	Unchecked	Unchecked	Unchecked	Unchecked	Unchecked	Unchecked	Unchecked	Unchecked		Vermont		Emergency Medicine		Anesthesiology		No							No	Unchecked	Unchecked	Unchecked	Unchecked		Unchecked	Unchecked	Unchecked	Unchecked	Unchecked	Unchecked						Yes	Yes
882		2020-04-20 21:23:32	MS3		I have not started my core rotations.		Unchecked	Unchecked	Unchecked	Unchecked	Unchecked	Unchecked	Unchecked	Unchecked	Unchecked	Unchecked		California		Neurology		Anesthesiology		No							No	Unchecked	Unchecked	Unchecked	Unchecked		Unchecked	Unchecked	Unchecked	Unchecked	Unchecked	Unchecked						Yes	Yes
883		2020-04-20 21:38:16	MS2		I have not started my core rotations.		Unchecked	Unchecked	Unchecked	Unchecked	Unchecked	Unchecked	Unchecked	Unchecked	Unchecked	Unchecked		California		General Surgery				No							No	Unchecked	Unchecked	Unchecked	Unchecked		Unchecked	Unchecked	Unchecked	Unchecked	Unchecked	Unchecked						No	No
884		2020-04-20 21:45:48	MS3		I have completed some of my core rotations but not all of them.		Checked	Checked	Checked	Checked	Unchecked	Checked	Unchecked	Checked	Unchecked	Unchecked		Ohio		Urology		Internal Medicine		No							No	Unchecked	Unchecked	Unchecked	Unchecked		Unchecked	Unchecked	Unchecked	Unchecked	Unchecked	Unchecked						No	No
885		2020-04-20 22:37:30	MS2		I have not started my core rotations.		Unchecked	Unchecked	Unchecked	Unchecked	Unchecked	Unchecked	Unchecked	Unchecked	Unchecked	Unchecked		California		Emergency Medicine				No							No	Unchecked	Unchecked	Unchecked	Unchecked		Unchecked	Unchecked	Unchecked	Unchecked	Unchecked	Unchecked						No	Yes
886		2020-04-20 22:42:06	Year Out		I have completed all of my core rotations.		Unchecked	Unchecked	Unchecked	Unchecked	Unchecked	Unchecked	Unchecked	Unchecked	Unchecked	Unchecked		Ohio		Internal Medicine				Yes	Internal Medicine						No	Unchecked	Unchecked	Unchecked	Unchecked		Unchecked	Unchecked	Unchecked	Unchecked	Unchecked	Unchecked						No	No
887		2020-04-20 22:55:06	MS1		I have not started my core rotations.		Unchecked	Unchecked	Unchecked	Unchecked	Unchecked	Unchecked	Unchecked	Unchecked	Unchecked	Unchecked		Missouri		Internal Medicine				No							No	Unchecked	Unchecked	Unchecked	Unchecked		Unchecked	Unchecked	Unchecked	Unchecked	Unchecked	Unchecked						No	No
888		2020-04-20 22:54:56	MS3		I have completed some of my core rotations but not all of them.		Unchecked	Checked	Checked	Checked	Checked	Checked	Checked	Unchecked	Unchecked	Unchecked		Missouri		Anesthesiology				No							No	Unchecked	Unchecked	Unchecked	Unchecked		Unchecked	Unchecked	Unchecked	Unchecked	Unchecked	Unchecked						Yes	Yes
889		2020-04-20 22:54:57	MS3		I have completed some of my core rotations but not all of them.		Unchecked	Checked	Checked	Checked	Checked	Checked	Checked	Unchecked	Unchecked	Unchecked		Missouri		Medicine/Pediatrics		Child Neurology		No							No	Unchecked	Unchecked	Unchecked	Unchecked		Unchecked	Unchecked	Unchecked	Unchecked	Unchecked	Unchecked						No	No
890		2020-04-20 22:54:57	MS3		I have completed some of my core rotations but not all of them.		Unchecked	Checked	Checked	Checked	Checked	Checked	Checked	Unchecked	Unchecked	Unchecked		Missouri		Psychiatry				No							No	Unchecked	Unchecked	Unchecked	Unchecked		Unchecked	Unchecked	Unchecked	Unchecked	Unchecked	Unchecked						Yes	No
891		2020-04-20 22:54:58	MS1		I have not started my core rotations.		Unchecked	Unchecked	Unchecked	Unchecked	Unchecked	Unchecked	Unchecked	Unchecked	Unchecked	Unchecked		Missouri		Emergency Medicine		Anesthesiology		No							No	Unchecked	Unchecked	Unchecked	Unchecked		Unchecked	Unchecked	Unchecked	Unchecked	Unchecked	Unchecked						No	No
892		2020-04-20 22:55:38	MS3		I have completed some of my core rotations but not all of them.		Checked	Checked	Checked	Checked	Checked	Unchecked	Checked	Unchecked	Unchecked	Unchecked		Missouri		Emergency Medicine				No							Yes	Unchecked	Unchecked	Checked	Unchecked		Checked	Unchecked	Checked	Unchecked	Unchecked	Unchecked		Emergency Medicine		Orthopaedic Surgery		No	No
893		2020-04-20 22:55:14	MS3		I have completed some of my core rotations but not all of them.		Checked	Unchecked	Checked	Checked	Checked	Checked	Checked	Unchecked	Unchecked	Unchecked		Missouri		Family Medicine				Yes	Emergency Medicine		Interventional Radiology (Integrated)				No	Unchecked	Unchecked	Unchecked	Unchecked		Unchecked	Unchecked	Unchecked	Unchecked	Unchecked	Unchecked						Yes	No
894		2020-04-20 22:55:21	MS3		I have completed all of my core rotations.		Unchecked	Unchecked	Unchecked	Unchecked	Unchecked	Unchecked	Unchecked	Unchecked	Unchecked	Unchecked		Missouri		Pediatrics				No							No	Unchecked	Unchecked	Unchecked	Unchecked		Unchecked	Unchecked	Unchecked	Unchecked	Unchecked	Unchecked						No	No
895		2020-04-20 22:55:22	MS3		I have completed some of my core rotations but not all of them.		Checked	Unchecked	Checked	Checked	Checked	Checked	Checked	Checked	Unchecked	Unchecked		Missouri		Emergency Medicine		Plastic Surgery (Integrated)		No							Yes	Checked	Unchecked	Unchecked	Unchecked		Unchecked	Unchecked	Unchecked	Unchecked	Unchecked	Unchecked		Plastic Surgery (Integrated)		Emergency Medicine		No	No
896		2020-04-20 22:55:28	MS1		I have not started my core rotations.		Unchecked	Unchecked	Unchecked	Unchecked	Unchecked	Unchecked	Unchecked	Unchecked	Unchecked	Unchecked		Missouri		General Surgery				No							No	Unchecked	Unchecked	Unchecked	Unchecked		Unchecked	Unchecked	Unchecked	Unchecked	Unchecked	Unchecked						No	No
897		2020-04-20 22:55:32	MS2		I have not started my core rotations.		Unchecked	Unchecked	Unchecked	Unchecked	Unchecked	Unchecked	Unchecked	Unchecked	Unchecked	Unchecked		Missouri		Orthopaedic Surgery		Emergency Medicine		No							No	Unchecked	Unchecked	Unchecked	Unchecked		Unchecked	Unchecked	Unchecked	Unchecked	Unchecked	Unchecked						No	No
898		2020-04-20 22:55:37	MS1		I have not started my core rotations.		Unchecked	Unchecked	Unchecked	Unchecked	Unchecked	Unchecked	Unchecked	Unchecked	Unchecked	Unchecked		Missouri		General Surgery		Emergency Medicine		No							No	Unchecked	Unchecked	Unchecked	Unchecked		Unchecked	Unchecked	Unchecked	Unchecked	Unchecked	Unchecked						No	No
899		2020-04-20 22:56:03	MS1		I have not started my core rotations.		Unchecked	Unchecked	Unchecked	Unchecked	Unchecked	Unchecked	Unchecked	Unchecked	Unchecked	Unchecked		Missouri		Pediatrics		Family Medicine		No							Yes	Checked	Unchecked	Checked	Unchecked		Unchecked	Checked	Unchecked	Unchecked	Unchecked	Unchecked		Family Medicine		Surgery		No	No
900		2020-04-20 22:55:51	MS3		I have completed some of my core rotations but not all of them.		Checked	Checked	Checked	Unchecked	Checked	Checked	Checked	Unchecked	Checked	Unchecked		Missouri		Radiology (Diagnostic)				Yes	Radiology (Diagnostic)						No	Unchecked	Unchecked	Unchecked	Unchecked		Unchecked	Unchecked	Unchecked	Unchecked	Unchecked	Unchecked						No	No
901		[not completed]	MS4		I have completed some of my core rotations but not all of them.		Checked	Checked	Checked	Checked	Checked	Unchecked	Checked	Unchecked	Unchecked	Unchecked		Missouri		Ophthalmology		Neurology		No							Yes	Checked	Unchecked	Unchecked	Checked	Less interest to go into a primary care field where I will be forced as a resident to see patient that could get me sick without the proper PPE	Unchecked	Unchecked	Unchecked	Unchecked	Unchecked	Unchecked				Internal Medicine		Yes	Yes
902		2020-04-20 22:56:17	MS3		I have completed all of my core rotations.		Unchecked	Unchecked	Unchecked	Unchecked	Unchecked	Unchecked	Unchecked	Unchecked	Unchecked	Unchecked		Missouri		Orthopaedic Surgery				No							No	Unchecked	Unchecked	Unchecked	Unchecked		Unchecked	Unchecked	Unchecked	Unchecked	Unchecked	Unchecked						Yes	No
903		2020-04-20 22:56:20	MS1		I have not started my core rotations.		Unchecked	Unchecked	Unchecked	Unchecked	Unchecked	Unchecked	Unchecked	Unchecked	Unchecked	Unchecked		Missouri		Internal Medicine				No							No	Unchecked	Unchecked	Unchecked	Unchecked		Unchecked	Unchecked	Unchecked	Unchecked	Unchecked	Unchecked						No	No
904		2020-04-20 22:56:28	MS1		I have not started my core rotations.		Unchecked	Unchecked	Unchecked	Unchecked	Unchecked	Unchecked	Unchecked	Unchecked	Unchecked	Unchecked		Missouri		Pathology		General Surgery		No							No	Unchecked	Unchecked	Unchecked	Unchecked		Unchecked	Unchecked	Unchecked	Unchecked	Unchecked	Unchecked						No	No
905		2020-04-20 22:56:35	MS3		I have completed some of my core rotations but not all of them.		Checked	Checked	Checked	Checked	Checked	Checked	Unchecked	Unchecked	Unchecked	Unchecked		Missouri		Emergency Medicine				Yes	Emergency Medicine						No	Unchecked	Unchecked	Unchecked	Unchecked		Unchecked	Unchecked	Unchecked	Unchecked	Unchecked	Unchecked						No	No
906		[not completed]	MS3		I have completed some of my core rotations but not all of them.		Unchecked	Checked	Checked	Checked	Checked	Checked	Checked	Unchecked	Unchecked	Unchecked		Georgia		Pediatrics				Yes	Neurosurgery						No	Unchecked	Unchecked	Unchecked	Unchecked		Unchecked	Unchecked	Unchecked	Unchecked	Unchecked	Unchecked						Yes	No
907		2020-04-20 22:56:47	MS3		I have completed some of my core rotations but not all of them.		Checked	Checked	Checked	Unchecked	Checked	Checked	Checked	Unchecked	Unchecked	Unchecked		Missouri		Urology				No							No	Unchecked	Unchecked	Unchecked	Unchecked		Unchecked	Unchecked	Unchecked	Unchecked	Unchecked	Unchecked						Yes	Yes
908		2020-04-20 22:57:37	MS1		I have not started my core rotations.		Unchecked	Unchecked	Unchecked	Unchecked	Unchecked	Unchecked	Unchecked	Unchecked	Unchecked	Unchecked		Missouri		Emergency Medicine		Child Neurology		No							Yes	Checked	Unchecked	Unchecked	Unchecked		Unchecked	Unchecked	Unchecked	Unchecked	Unchecked	Unchecked		Emergency Medicine		Child Neurology		No	No
909		2020-04-20 22:58:02	PhD part of MD-PhD		I have not started my core rotations.		Unchecked	Unchecked	Unchecked	Unchecked	Unchecked	Unchecked	Unchecked	Unchecked	Unchecked	Unchecked		Missouri		Internal Medicine		Psychiatry		No							No	Unchecked	Unchecked	Unchecked	Unchecked		Unchecked	Unchecked	Unchecked	Unchecked	Unchecked	Unchecked						No	Yes
910		2020-04-20 22:58:07	MS1		I have not started my core rotations.		Unchecked	Unchecked	Unchecked	Unchecked	Unchecked	Unchecked	Unchecked	Unchecked	Unchecked	Unchecked		Missouri		Pediatrics		Internal Medicine		No							No	Unchecked	Unchecked	Unchecked	Unchecked		Unchecked	Unchecked	Unchecked	Unchecked	Unchecked	Unchecked						No	No
911		2020-04-20 22:58:25	MS2		I have not started my core rotations.		Unchecked	Unchecked	Unchecked	Unchecked	Unchecked	Unchecked	Unchecked	Unchecked	Unchecked	Unchecked		Missouri		Internal Medicine		Emergency Medicine		No							Yes	Checked	Unchecked	Unchecked	Checked	Treatment of attendings/residents by hospitals during pandemic	Unchecked	Unchecked	Unchecked	Unchecked	Unchecked	Unchecked		Internal Medicine		Emergency Medicine		Yes	No
912		2020-04-20 22:58:45	MS3		I have completed some of my core rotations but not all of them.		Checked	Unchecked	Checked	Checked	Checked	Checked	Checked	Unchecked	Unchecked	Unchecked		Missouri		Ophthalmology				No							No	Unchecked	Unchecked	Unchecked	Unchecked		Unchecked	Unchecked	Unchecked	Unchecked	Unchecked	Unchecked						No	Yes
913		2020-04-20 22:59:15	MS2		I have not started my core rotations.		Unchecked	Unchecked	Unchecked	Unchecked	Unchecked	Unchecked	Unchecked	Unchecked	Unchecked	Unchecked		Missouri		Obstetrics & Gynecology		Internal Medicine		No							No	Unchecked	Unchecked	Unchecked	Unchecked		Unchecked	Unchecked	Unchecked	Unchecked	Unchecked	Unchecked						No	No
914		2020-04-20 22:59:20	MS3		I have completed some of my core rotations but not all of them.		Checked	Checked	Unchecked	Checked	Checked	Checked	Checked	Unchecked	Unchecked	Unchecked		Missouri		Plastic Surgery (Integrated)		Orthopaedic Surgery		No							No	Unchecked	Unchecked	Unchecked	Unchecked		Unchecked	Unchecked	Unchecked	Unchecked	Unchecked	Unchecked						No	No
915		2020-04-20 23:00:00	MS2		I have not started my core rotations.		Unchecked	Unchecked	Unchecked	Unchecked	Unchecked	Unchecked	Unchecked	Unchecked	Unchecked	Unchecked		Missouri		Pediatrics		Obstetrics & Gynecology		No							No	Unchecked	Unchecked	Unchecked	Unchecked		Unchecked	Unchecked	Unchecked	Unchecked	Unchecked	Unchecked						No	No
916		2020-04-20 23:00:05	MS2		I have not started my core rotations.		Unchecked	Unchecked	Unchecked	Unchecked	Unchecked	Unchecked	Unchecked	Unchecked	Unchecked	Unchecked		Missouri		Obstetrics & Gynecology		Emergency Medicine		No							No	Unchecked	Unchecked	Unchecked	Unchecked		Unchecked	Unchecked	Unchecked	Unchecked	Unchecked	Unchecked						No	No
917		2020-04-20 23:01:01	MS3		I have completed some of my core rotations but not all of them.		Checked	Unchecked	Checked	Checked	Checked	Checked	Checked	Unchecked	Unchecked	Unchecked		Missouri		Neurology				Yes	Dermatology						No	Unchecked	Unchecked	Unchecked	Unchecked		Unchecked	Unchecked	Unchecked	Unchecked	Unchecked	Unchecked						No	No
918		2020-04-20 23:01:03	MS3		I have completed some of my core rotations but not all of them.		Checked	Checked	Checked	Checked	Checked	Unchecked	Checked	Unchecked	Unchecked	Unchecked		Missouri		Emergency Medicine				No							No	Unchecked	Unchecked	Unchecked	Unchecked		Unchecked	Unchecked	Unchecked	Unchecked	Unchecked	Unchecked						Yes	No
919		2020-04-20 23:01:26	MS3		I have completed some of my core rotations but not all of them.		Checked	Checked	Checked	Unchecked	Checked	Checked	Checked	Unchecked	Unchecked	Unchecked		Missouri		Family Medicine				No							No	Unchecked	Unchecked	Unchecked	Unchecked		Unchecked	Unchecked	Unchecked	Unchecked	Unchecked	Unchecked						Yes	No
920		2020-04-20 23:01:47	MS2		I have not started my core rotations.		Unchecked	Unchecked	Unchecked	Unchecked	Unchecked	Unchecked	Unchecked	Unchecked	Unchecked	Unchecked		Missouri		Emergency Medicine		Family Medicine		No							Yes	Checked	Unchecked	Checked	Unchecked		Checked	Unchecked	Checked	Unchecked	Checked	Unchecked		Emergency Medicine				Yes	No
921		2020-04-20 23:02:13	MS2		I have not started my core rotations.		Unchecked	Unchecked	Unchecked	Unchecked	Unchecked	Unchecked	Unchecked	Unchecked	Unchecked	Unchecked		Missouri		Internal Medicine		Dermatology		No							No	Unchecked	Unchecked	Unchecked	Unchecked		Unchecked	Unchecked	Unchecked	Unchecked	Unchecked	Unchecked						No	No
922		2020-04-20 23:03:15	MS2		I have not started my core rotations.		Unchecked	Unchecked	Unchecked	Unchecked	Unchecked	Unchecked	Unchecked	Unchecked	Unchecked	Unchecked		Missouri		Family Medicine		Obstetrics & Gynecology		No							No	Unchecked	Unchecked	Unchecked	Unchecked		Unchecked	Unchecked	Unchecked	Unchecked	Unchecked	Unchecked						No	No
923		2020-04-20 23:03:24	MS3		I have completed some of my core rotations but not all of them.		Checked	Checked	Checked	Unchecked	Checked	Checked	Checked	Unchecked	Unchecked	Unchecked		Missouri		General Surgery				No							No	Unchecked	Unchecked	Unchecked	Unchecked		Unchecked	Unchecked	Unchecked	Unchecked	Unchecked	Unchecked						Yes	No
924		2020-04-20 23:04:21	MS3		I have completed some of my core rotations but not all of them.		Checked	Checked	Unchecked	Checked	Checked	Unchecked	Unchecked	Unchecked	Unchecked	Unchecked		Missouri		Otolaryngology				No							No	Unchecked	Unchecked	Unchecked	Unchecked		Unchecked	Unchecked	Unchecked	Unchecked	Unchecked	Unchecked						Yes	Yes
925		2020-04-20 23:05:30	MS1		I have not started my core rotations.		Unchecked	Unchecked	Unchecked	Unchecked	Unchecked	Unchecked	Unchecked	Unchecked	Unchecked	Unchecked		Missouri		Otolaryngology		General Surgery		No							No	Unchecked	Unchecked	Unchecked	Unchecked		Unchecked	Unchecked	Unchecked	Unchecked	Unchecked	Unchecked						No	No
926		2020-04-20 23:05:37	MS2		I have not started my core rotations.		Unchecked	Unchecked	Unchecked	Unchecked	Unchecked	Unchecked	Unchecked	Unchecked	Unchecked	Unchecked		Missouri		Internal Medicine		Emergency Medicine		No							No	Unchecked	Unchecked	Unchecked	Unchecked		Unchecked	Unchecked	Unchecked	Unchecked	Unchecked	Unchecked						Yes	No
927		2020-04-20 23:05:38	MS2		I have not started my core rotations.		Unchecked	Unchecked	Unchecked	Unchecked	Unchecked	Unchecked	Unchecked	Unchecked	Unchecked	Unchecked		Missouri		Pediatrics		Family Medicine		No							Yes	Unchecked	Checked	Checked	Unchecked		Checked	Checked	Checked	Checked	Checked	Checked	The pandemic illustrated how poorly residents are treated. I'm now looking for specialties that have significantly shorter residency training.	Family Medicine		Neurological Surgery		No	No
928		2020-04-20 23:05:42	MS1		I have not started my core rotations.		Unchecked	Unchecked	Unchecked	Unchecked	Unchecked	Unchecked	Unchecked	Unchecked	Unchecked	Unchecked		Missouri		Otolaryngology		Neurology		No							No	Unchecked	Unchecked	Unchecked	Unchecked		Unchecked	Unchecked	Unchecked	Unchecked	Unchecked	Unchecked						No	No
929		2020-04-20 23:08:31	MS1		I have not started my core rotations.		Unchecked	Unchecked	Unchecked	Unchecked	Unchecked	Unchecked	Unchecked	Unchecked	Unchecked	Unchecked		Missouri		Emergency Medicine		Medicine/Pediatrics		No							No	Unchecked	Unchecked	Unchecked	Unchecked		Unchecked	Unchecked	Unchecked	Unchecked	Unchecked	Unchecked						No	No
930		2020-04-20 23:09:08	MS1		I have not started my core rotations.		Unchecked	Unchecked	Unchecked	Unchecked	Unchecked	Unchecked	Unchecked	Unchecked	Unchecked	Unchecked		Missouri		Emergency Medicine				No							No	Unchecked	Unchecked	Unchecked	Unchecked		Unchecked	Unchecked	Unchecked	Unchecked	Unchecked	Unchecked						No	Yes
931		2020-04-20 23:09:40	MS1		I have not started my core rotations.		Unchecked	Unchecked	Unchecked	Unchecked	Unchecked	Unchecked	Unchecked	Unchecked	Unchecked	Unchecked		Missouri		General Surgery		Neurosurgery		No							No	Unchecked	Unchecked	Unchecked	Unchecked		Unchecked	Unchecked	Unchecked	Unchecked	Unchecked	Unchecked						No	No
932		2020-04-20 23:13:58	MS2		I have not started my core rotations.		Unchecked	Unchecked	Unchecked	Unchecked	Unchecked	Unchecked	Unchecked	Unchecked	Unchecked	Unchecked		Missouri		Emergency Medicine		Obstetrics & Gynecology		No							No	Unchecked	Unchecked	Unchecked	Unchecked		Unchecked	Unchecked	Unchecked	Unchecked	Unchecked	Unchecked						No	No
933		2020-04-20 23:14:32	MS1		I have not started my core rotations.		Unchecked	Unchecked	Unchecked	Unchecked	Unchecked	Unchecked	Unchecked	Unchecked	Unchecked	Unchecked		Missouri		Internal Medicine		Obstetrics & Gynecology		No							No	Unchecked	Unchecked	Unchecked	Unchecked		Unchecked	Unchecked	Unchecked	Unchecked	Unchecked	Unchecked						No	No
934		2020-04-20 23:14:46	MS3		I have completed some of my core rotations but not all of them.		Checked	Checked	Unchecked	Checked	Checked	Checked	Checked	Unchecked	Unchecked	Unchecked		Missouri		Pediatrics				No							No	Unchecked	Unchecked	Unchecked	Unchecked		Unchecked	Unchecked	Unchecked	Unchecked	Unchecked	Unchecked						No	No
935		2020-04-20 23:15:15	MS2		I have not started my core rotations.		Unchecked	Unchecked	Unchecked	Unchecked	Unchecked	Unchecked	Unchecked	Unchecked	Unchecked	Unchecked		California		Emergency Medicine		Orthopaedic Surgery		No							No	Unchecked	Unchecked	Unchecked	Unchecked		Unchecked	Unchecked	Unchecked	Unchecked	Unchecked	Unchecked						No	No
936		2020-04-20 23:16:53	MS2		I have not started my core rotations.		Unchecked	Unchecked	Unchecked	Unchecked	Unchecked	Unchecked	Unchecked	Unchecked	Unchecked	Unchecked		Missouri		Pediatrics		Internal Medicine		No							No	Unchecked	Unchecked	Unchecked	Unchecked		Unchecked	Unchecked	Unchecked	Unchecked	Unchecked	Unchecked						Yes	No
937		2020-04-20 23:16:58	MS1		I have not started my core rotations.		Unchecked	Unchecked	Unchecked	Unchecked	Unchecked	Unchecked	Unchecked	Unchecked	Unchecked	Unchecked		Missouri		Dermatology		Internal Medicine		No							Yes	Checked	Unchecked	Checked	Unchecked		Unchecked	Checked	Unchecked	Checked	Unchecked	Unchecked		Dermatology		Emergency Medicine		Yes	Yes
938		2020-04-20 23:17:01	MS4		I have completed all of my core rotations.		Unchecked	Unchecked	Unchecked	Unchecked	Unchecked	Unchecked	Unchecked	Unchecked	Unchecked	Unchecked		Missouri		Internal Medicine				Yes	Internal Medicine						No	Unchecked	Unchecked	Unchecked	Unchecked		Unchecked	Unchecked	Unchecked	Unchecked	Unchecked	Unchecked						No	No
939		2020-04-20 23:18:18	MS3		I have completed all of my core rotations.		Unchecked	Unchecked	Unchecked	Unchecked	Unchecked	Unchecked	Unchecked	Unchecked	Unchecked	Unchecked		Missouri		Internal Medicine		Neurology		No							No	Unchecked	Unchecked	Unchecked	Unchecked		Unchecked	Unchecked	Unchecked	Unchecked	Unchecked	Unchecked						No	No
940		2020-04-20 23:20:02	MS4		I have completed all of my core rotations.		Unchecked	Unchecked	Unchecked	Unchecked	Unchecked	Unchecked	Unchecked	Unchecked	Unchecked	Unchecked		Missouri		Otolaryngology				No							No	Unchecked	Unchecked	Unchecked	Unchecked		Unchecked	Unchecked	Unchecked	Unchecked	Unchecked	Unchecked						Yes	No
941		2020-04-20 23:23:26	MS3		I have completed some of my core rotations but not all of them.		Checked	Checked	Checked	Checked	Checked	Unchecked	Checked	Unchecked	Unchecked	Unchecked		Massachusetts		Plastic Surgery (Integrated)				No							Yes	Unchecked	Unchecked	Checked	Unchecked		Checked	Unchecked	Checked	Checked	Checked	Unchecked		Plastic Surgery (Integrated)		Plastic Surgery (Integrated)		No	Yes
942		2020-04-20 23:23:48	MS2		I have not started my core rotations.		Unchecked	Unchecked	Unchecked	Unchecked	Unchecked	Unchecked	Unchecked	Unchecked	Unchecked	Unchecked		Missouri		Pediatrics				No							No	Unchecked	Unchecked	Unchecked	Unchecked		Unchecked	Unchecked	Unchecked	Unchecked	Unchecked	Unchecked						No	No
943		2020-04-20 23:25:35	MS3		I have completed some of my core rotations but not all of them.		Checked	Checked	Checked	Checked	Unchecked	Checked	Checked	Unchecked	Unchecked	Unchecked		Missouri		Emergency Medicine				Yes	Emergency Medicine						No	Unchecked	Unchecked	Unchecked	Unchecked		Unchecked	Unchecked	Unchecked	Unchecked	Unchecked	Unchecked						No	No
944		2020-04-20 23:31:28	MS2		I have not started my core rotations.		Unchecked	Unchecked	Unchecked	Unchecked	Unchecked	Unchecked	Unchecked	Unchecked	Unchecked	Unchecked		Missouri		Family Medicine		Obstetrics & Gynecology		No							No	Unchecked	Unchecked	Unchecked	Unchecked		Unchecked	Unchecked	Unchecked	Unchecked	Unchecked	Unchecked						Yes	No
945		2020-04-20 23:31:41	MS2		I have not started my core rotations.		Unchecked	Unchecked	Unchecked	Unchecked	Unchecked	Unchecked	Unchecked	Unchecked	Unchecked	Unchecked		California		Obstetrics & Gynecology		Interventional Radiology (Integrated)		No							No	Unchecked	Unchecked	Unchecked	Unchecked		Unchecked	Unchecked	Unchecked	Unchecked	Unchecked	Unchecked						No	Yes
946		2020-04-20 23:33:20	MS2		I have not started my core rotations.		Unchecked	Unchecked	Unchecked	Unchecked	Unchecked	Unchecked	Unchecked	Unchecked	Unchecked	Unchecked		Missouri		Pathology		Orthopaedic Surgery		No							No	Unchecked	Unchecked	Unchecked	Unchecked		Unchecked	Unchecked	Unchecked	Unchecked	Unchecked	Unchecked						Yes	No
947		2020-04-20 23:36:39	MS3		I have completed some of my core rotations but not all of them.		Checked	Checked	Checked	Checked	Checked	Unchecked	Checked	Unchecked	Unchecked	Unchecked		Missouri		Obstetrics & Gynecology				No							No	Unchecked	Unchecked	Unchecked	Unchecked		Unchecked	Unchecked	Unchecked	Unchecked	Unchecked	Unchecked						Yes	Yes
948		2020-04-20 23:36:42	MS1		I have not started my core rotations.		Unchecked	Unchecked	Unchecked	Unchecked	Unchecked	Unchecked	Unchecked	Unchecked	Unchecked	Unchecked		Missouri		Internal Medicine		Anesthesiology		No							Yes	Unchecked	Checked	Unchecked	Unchecked		Unchecked	Unchecked	Unchecked	Unchecked	Unchecked	Unchecked		Internal Medicine		Anesthesiology		No	Yes
949		2020-04-20 23:39:19	MS3		I have completed all of my core rotations.		Unchecked	Unchecked	Unchecked	Unchecked	Unchecked	Unchecked	Unchecked	Unchecked	Unchecked	Unchecked		Missouri		Anesthesiology				Yes	Anesthesiology						No	Unchecked	Unchecked	Unchecked	Unchecked		Unchecked	Unchecked	Unchecked	Unchecked	Unchecked	Unchecked						No	No
950		2020-04-20 23:49:08	MS3		I have completed some of my core rotations but not all of them.		Checked	Checked	Unchecked	Checked	Checked	Checked	Checked	Unchecked	Unchecked	Unchecked		Missouri		General Surgery				No							No	Unchecked	Unchecked	Unchecked	Unchecked		Unchecked	Unchecked	Unchecked	Unchecked	Unchecked	Unchecked						No	No
951		2020-04-20 23:53:04	MS1		I have not started my core rotations.		Unchecked	Unchecked	Unchecked	Unchecked	Unchecked	Unchecked	Unchecked	Unchecked	Unchecked	Unchecked		Missouri		Internal Medicine		Obstetrics & Gynecology		No							No	Unchecked	Unchecked	Unchecked	Unchecked		Unchecked	Unchecked	Unchecked	Unchecked	Unchecked	Unchecked						No	No
952		2020-04-20 23:54:39	MS2		I have not started my core rotations.		Unchecked	Unchecked	Unchecked	Unchecked	Unchecked	Unchecked	Unchecked	Unchecked	Unchecked	Unchecked		Missouri		Internal Medicine		Psychiatry		No							No	Unchecked	Unchecked	Unchecked	Unchecked		Unchecked	Unchecked	Unchecked	Unchecked	Unchecked	Unchecked						No	No
953		2020-04-21 00:00:12	Year Out		I have completed all of my core rotations.		Unchecked	Unchecked	Unchecked	Unchecked	Unchecked	Unchecked	Unchecked	Unchecked	Unchecked	Unchecked		Missouri		Internal Medicine				No							Yes	Unchecked	Unchecked	Unchecked	Checked	reaffirms my interest in IM/ID	Unchecked	Unchecked	Unchecked	Unchecked	Unchecked	Unchecked		Internal Medicine				Yes	No
954		2020-04-21 00:04:10	MS2		I have not started my core rotations.		Unchecked	Unchecked	Unchecked	Unchecked	Unchecked	Unchecked	Unchecked	Unchecked	Unchecked	Unchecked		Missouri		Ophthalmology		Undecided		No							No	Unchecked	Unchecked	Unchecked	Unchecked		Unchecked	Unchecked	Unchecked	Unchecked	Unchecked	Unchecked						Yes	No
955		2020-04-21 00:09:57	MS2		I have not started my core rotations.		Unchecked	Unchecked	Unchecked	Unchecked	Unchecked	Unchecked	Unchecked	Unchecked	Unchecked	Unchecked		Missouri		Obstetrics & Gynecology		Anesthesiology		No							Yes	Checked	Unchecked	Unchecked	Checked	no longer interested in emergency medicine; also don't want to have a private practice anymore	Unchecked	Unchecked	Unchecked	Unchecked	Unchecked	Unchecked		Obstetrics & Gynecology		Emergency Medicine		Yes	No
956		2020-04-21 00:10:12	MS1		I have not started my core rotations.		Unchecked	Unchecked	Unchecked	Unchecked	Unchecked	Unchecked	Unchecked	Unchecked	Unchecked	Unchecked		Missouri		Pediatrics		Emergency Medicine		No							No	Unchecked	Unchecked	Unchecked	Unchecked		Unchecked	Unchecked	Unchecked	Unchecked	Unchecked	Unchecked						No	No
957		2020-04-21 00:20:38	MS3		I have completed all of my core rotations.		Unchecked	Unchecked	Unchecked	Unchecked	Unchecked	Unchecked	Unchecked	Unchecked	Unchecked	Unchecked		New York		Psychiatry		Family Medicine		Yes	Dermatology						Yes	Unchecked	Checked	Unchecked	Unchecked		Unchecked	Unchecked	Unchecked	Unchecked	Unchecked	Unchecked		Family Medicine		Dermatology		Yes	Yes
958		2020-04-21 00:28:08	MS3		I have completed some of my core rotations but not all of them.		Checked	Checked	Checked	Checked	Checked	Unchecked	Checked	Unchecked	Unchecked	Unchecked		Missouri		Pediatrics				Yes	Other	Sleep medicine	Other	Cardiology			No	Unchecked	Unchecked	Unchecked	Unchecked		Unchecked	Unchecked	Unchecked	Unchecked	Unchecked	Unchecked						Yes	No
959		2020-04-21 00:28:52	MS1		I have not started my core rotations.		Unchecked	Unchecked	Unchecked	Unchecked	Unchecked	Unchecked	Unchecked	Unchecked	Unchecked	Unchecked		Missouri		Obstetrics & Gynecology		Undecided		No							Yes	Checked	Unchecked	Unchecked	Unchecked		Unchecked	Unchecked	Unchecked	Unchecked	Unchecked	Unchecked		Medical Genetics		Emergency Medicine		No	No
960		2020-04-21 00:30:36	MS1		I have not started my core rotations.		Unchecked	Unchecked	Unchecked	Unchecked	Unchecked	Unchecked	Unchecked	Unchecked	Unchecked	Unchecked		Missouri		Pediatrics		General Surgery		No							No	Unchecked	Unchecked	Unchecked	Unchecked		Unchecked	Unchecked	Unchecked	Unchecked	Unchecked	Unchecked						No	No
961		2020-04-21 00:34:43	MS3		I have completed some of my core rotations but not all of them.		Checked	Unchecked	Checked	Checked	Checked	Checked	Checked	Unchecked	Unchecked	Unchecked		Missouri		Neurology				No							No	Unchecked	Unchecked	Unchecked	Unchecked		Unchecked	Unchecked	Unchecked	Unchecked	Unchecked	Unchecked						No	No
962		2020-04-21 01:08:15	MS3		I have completed some of my core rotations but not all of them.		Checked	Checked	Checked	Checked	Unchecked	Checked	Unchecked	Unchecked	Unchecked	Unchecked		Missouri		Physical Medicine & Rehabilitation				No							No	Unchecked	Unchecked	Unchecked	Unchecked		Unchecked	Unchecked	Unchecked	Unchecked	Unchecked	Unchecked						Yes	No
963		2020-04-21 01:11:21	MS3		I have completed some of my core rotations but not all of them.		Checked	Checked	Unchecked	Checked	Checked	Checked	Checked	Unchecked	Unchecked	Unchecked		Missouri		Urology		Psychiatry		Yes	Urology						Yes	Unchecked	Unchecked	Checked	Unchecked		Checked	Unchecked	Unchecked	Unchecked	Checked	Unchecked		Urology		Internal Medicine		No	No
964		2020-04-21 01:18:25	MS2		I have not started my core rotations.		Unchecked	Unchecked	Unchecked	Unchecked	Unchecked	Unchecked	Unchecked	Unchecked	Unchecked	Unchecked		Missouri		Internal Medicine		Orthopaedic Surgery		No							No	Unchecked	Unchecked	Unchecked	Unchecked		Unchecked	Unchecked	Unchecked	Unchecked	Unchecked	Unchecked						No	No
965		2020-04-21 01:26:41	MS2		I have not started my core rotations.		Unchecked	Unchecked	Unchecked	Unchecked	Unchecked	Unchecked	Unchecked	Unchecked	Unchecked	Unchecked		Missouri		Internal Medicine		Emergency Medicine		No							Yes	Checked	Unchecked	Unchecked	Unchecked		Unchecked	Unchecked	Unchecked	Unchecked	Unchecked	Unchecked		Internal Medicine		Emergency Medicine		No	No
966		2020-04-21 01:36:34	MS2		I have not started my core rotations.		Unchecked	Unchecked	Unchecked	Unchecked	Unchecked	Unchecked	Unchecked	Unchecked	Unchecked	Unchecked		California		Emergency Medicine				No							Yes	Checked	Unchecked	Unchecked	Unchecked		Unchecked	Unchecked	Unchecked	Unchecked	Unchecked	Unchecked		Emergency Medicine		Surgery		No	Yes
967		2020-04-21 01:43:56	MS1		I have not started my core rotations.		Unchecked	Unchecked	Unchecked	Unchecked	Unchecked	Unchecked	Unchecked	Unchecked	Unchecked	Unchecked		Missouri		Neurology		Psychiatry		No							No	Unchecked	Unchecked	Unchecked	Unchecked		Unchecked	Unchecked	Unchecked	Unchecked	Unchecked	Unchecked						No	No
968		2020-04-21 01:57:51	MS2		I have not started my core rotations.		Unchecked	Unchecked	Unchecked	Unchecked	Unchecked	Unchecked	Unchecked	Unchecked	Unchecked	Unchecked		Missouri		Pediatrics				No							No	Unchecked	Unchecked	Unchecked	Unchecked		Unchecked	Unchecked	Unchecked	Unchecked	Unchecked	Unchecked						No	No
969		2020-04-21 02:11:00	MS2		I have not started my core rotations.		Unchecked	Unchecked	Unchecked	Unchecked	Unchecked	Unchecked	Unchecked	Unchecked	Unchecked	Unchecked		Missouri		Internal Medicine		Radiology (Diagnostic)		No							No	Unchecked	Unchecked	Unchecked	Unchecked		Unchecked	Unchecked	Unchecked	Unchecked	Unchecked	Unchecked						No	No
970		2020-04-21 02:53:06	MS3		I have completed all of my core rotations.		Unchecked	Unchecked	Unchecked	Unchecked	Unchecked	Unchecked	Unchecked	Unchecked	Unchecked	Unchecked		Missouri		Emergency Medicine				No							No	Unchecked	Unchecked	Unchecked	Unchecked		Unchecked	Unchecked	Unchecked	Unchecked	Unchecked	Unchecked						No	No
971		2020-04-21 06:36:10	MS1		I have not started my core rotations.		Unchecked	Unchecked	Unchecked	Unchecked	Unchecked	Unchecked	Unchecked	Unchecked	Unchecked	Unchecked		Missouri		Pediatrics		General Surgery		No							No	Unchecked	Unchecked	Unchecked	Unchecked		Unchecked	Unchecked	Unchecked	Unchecked	Unchecked	Unchecked						No	No
972		2020-04-21 07:34:55	MS3		I have completed some of my core rotations but not all of them.		Checked	Checked	Checked	Unchecked	Checked	Checked	Checked	Unchecked	Unchecked	Unchecked		Missouri		Family Medicine				No							No	Unchecked	Unchecked	Unchecked	Unchecked		Unchecked	Unchecked	Unchecked	Unchecked	Unchecked	Unchecked						No	No
973		2020-04-21 08:07:44	MS3		I have completed some of my core rotations but not all of them.		Checked	Checked	Unchecked	Checked	Checked	Checked	Checked	Unchecked	Unchecked	Unchecked		Missouri		Neurology				No							No	Unchecked	Unchecked	Unchecked	Unchecked		Unchecked	Unchecked	Unchecked	Unchecked	Unchecked	Unchecked						No	No
974		2020-04-21 08:17:32	MS3		I have completed some of my core rotations but not all of them.		Checked	Checked	Checked	Checked	Checked	Checked	Unchecked	Unchecked	Unchecked	Unchecked		Missouri		Obstetrics & Gynecology		General Surgery		No							No	Unchecked	Unchecked	Unchecked	Unchecked		Unchecked	Unchecked	Unchecked	Unchecked	Unchecked	Unchecked						No	No
975		2020-04-21 08:39:41	MS1		I have not started my core rotations.		Unchecked	Unchecked	Unchecked	Unchecked	Unchecked	Unchecked	Unchecked	Unchecked	Unchecked	Unchecked		Missouri		Pathology		Internal Medicine		No							No	Unchecked	Unchecked	Unchecked	Unchecked		Unchecked	Unchecked	Unchecked	Unchecked	Unchecked	Unchecked						No	No
976		2020-04-21 08:45:44	MS1		I have not started my core rotations.		Unchecked	Unchecked	Unchecked	Unchecked	Unchecked	Unchecked	Unchecked	Unchecked	Unchecked	Unchecked		Missouri		Emergency Medicine		Obstetrics & Gynecology		No							No	Unchecked	Unchecked	Unchecked	Unchecked		Unchecked	Unchecked	Unchecked	Unchecked	Unchecked	Unchecked						No	No
977		2020-04-21 08:52:26	MS1		I have not started my core rotations.		Unchecked	Unchecked	Unchecked	Unchecked	Unchecked	Unchecked	Unchecked	Unchecked	Unchecked	Unchecked		Missouri		Internal Medicine		Pediatrics		No							No	Unchecked	Unchecked	Unchecked	Unchecked		Unchecked	Unchecked	Unchecked	Unchecked	Unchecked	Unchecked						No	No
978		2020-04-21 08:59:05	MS4		I have completed all of my core rotations.		Unchecked	Unchecked	Unchecked	Unchecked	Unchecked	Unchecked	Unchecked	Unchecked	Unchecked	Unchecked		Ohio		Obstetrics & Gynecology				Yes	Obstetrics & Gynecology		Obstetrics & Gynecology				No	Unchecked	Unchecked	Unchecked	Unchecked		Unchecked	Unchecked	Unchecked	Unchecked	Unchecked	Unchecked						No	No
979		2020-04-21 09:02:34	MS1		I have not started my core rotations.		Unchecked	Unchecked	Unchecked	Unchecked	Unchecked	Unchecked	Unchecked	Unchecked	Unchecked	Unchecked		Missouri		Neurosurgery		Plastic Surgery (Integrated)		No							No	Unchecked	Unchecked	Unchecked	Unchecked		Unchecked	Unchecked	Unchecked	Unchecked	Unchecked	Unchecked						No	No
980		2020-04-21 09:04:40	MS3		I have completed some of my core rotations but not all of them.		Checked	Checked	Checked	Unchecked	Checked	Checked	Checked	Unchecked	Unchecked	Unchecked		Missouri		Pediatrics				Yes	Pediatrics		Internal Medicine				No	Unchecked	Unchecked	Unchecked	Unchecked		Unchecked	Unchecked	Unchecked	Unchecked	Unchecked	Unchecked						No	No
981		2020-04-21 09:07:22	MS1		I have not started my core rotations.		Unchecked	Unchecked	Unchecked	Unchecked	Unchecked	Unchecked	Unchecked	Unchecked	Unchecked	Unchecked		Missouri		Otolaryngology		Family Medicine		No							No	Unchecked	Unchecked	Unchecked	Unchecked		Unchecked	Unchecked	Unchecked	Unchecked	Unchecked	Unchecked						No	No
982		2020-04-21 09:20:59	PhD part of MD-PhD		I have completed some of my core rotations but not all of them.		Unchecked	Unchecked	Unchecked	Unchecked	Checked	Unchecked	Checked	Unchecked	Unchecked	Unchecked		Missouri		Psychiatry				No							No	Unchecked	Unchecked	Unchecked	Unchecked		Unchecked	Unchecked	Unchecked	Unchecked	Unchecked	Unchecked						Yes	No
983		2020-04-21 09:24:07	MS3		I have completed some of my core rotations but not all of them.		Checked	Checked	Unchecked	Checked	Checked	Checked	Checked	Unchecked	Unchecked	Unchecked		Missouri		Ophthalmology				No							No	Unchecked	Unchecked	Unchecked	Unchecked		Unchecked	Unchecked	Unchecked	Unchecked	Unchecked	Unchecked						No	No
984		2020-04-21 09:24:23	MS3		I have completed some of my core rotations but not all of them.		Checked	Checked	Checked	Checked	Unchecked	Checked	Unchecked	Unchecked	Unchecked	Unchecked		Missouri		Anesthesiology		Internal Medicine		No							No	Unchecked	Unchecked	Unchecked	Unchecked		Unchecked	Unchecked	Unchecked	Unchecked	Unchecked	Unchecked						No	No
985		2020-04-21 09:28:39	MS2		I have not started my core rotations.		Unchecked	Unchecked	Unchecked	Unchecked	Unchecked	Unchecked	Unchecked	Unchecked	Unchecked	Unchecked		Missouri		Internal Medicine		Undecided		No							No	Unchecked	Unchecked	Unchecked	Unchecked		Unchecked	Unchecked	Unchecked	Unchecked	Unchecked	Unchecked						No	No
986		2020-04-21 09:36:21	MS2		I have not started my core rotations.		Unchecked	Unchecked	Unchecked	Unchecked	Unchecked	Unchecked	Unchecked	Unchecked	Unchecked	Unchecked		Missouri		Internal Medicine		Interventional Radiology (Integrated)		No							No	Unchecked	Unchecked	Unchecked	Unchecked		Unchecked	Unchecked	Unchecked	Unchecked	Unchecked	Unchecked						Yes	No
987		2020-04-21 09:55:09	MS4		I have completed all of my core rotations.		Unchecked	Unchecked	Unchecked	Unchecked	Unchecked	Unchecked	Unchecked	Unchecked	Unchecked	Unchecked		Virginia		Radiology (Diagnostic)				Yes	Radiology (Diagnostic)						No	Unchecked	Unchecked	Unchecked	Unchecked		Unchecked	Unchecked	Unchecked	Unchecked	Unchecked	Unchecked						Yes	Yes
988		2020-04-21 09:55:47	MS1		I have not started my core rotations.		Unchecked	Unchecked	Unchecked	Unchecked	Unchecked	Unchecked	Unchecked	Unchecked	Unchecked	Unchecked		Missouri		Undecided				No							No	Unchecked	Unchecked	Unchecked	Unchecked		Unchecked	Unchecked	Unchecked	Unchecked	Unchecked	Unchecked						No	No
989		2020-04-21 10:02:36	MS1		I have not started my core rotations.		Unchecked	Unchecked	Unchecked	Unchecked	Unchecked	Unchecked	Unchecked	Unchecked	Unchecked	Unchecked		Missouri		Orthopaedic Surgery		General Surgery		No							No	Unchecked	Unchecked	Unchecked	Unchecked		Unchecked	Unchecked	Unchecked	Unchecked	Unchecked	Unchecked						Yes	No
990		2020-04-21 10:06:57	MS1		I have not started my core rotations.		Unchecked	Unchecked	Unchecked	Unchecked	Unchecked	Unchecked	Unchecked	Unchecked	Unchecked	Unchecked		Missouri		Otolaryngology				No							No	Unchecked	Unchecked	Unchecked	Unchecked		Unchecked	Unchecked	Unchecked	Unchecked	Unchecked	Unchecked						No	No
991		2020-04-21 10:13:20	MS1		I have not started my core rotations.		Unchecked	Unchecked	Unchecked	Unchecked	Unchecked	Unchecked	Unchecked	Unchecked	Unchecked	Unchecked		Missouri		Undecided				No							No	Unchecked	Unchecked	Unchecked	Unchecked		Unchecked	Unchecked	Unchecked	Unchecked	Unchecked	Unchecked						No	No
992		2020-04-21 10:15:28	MS2		I have not started my core rotations.		Unchecked	Unchecked	Unchecked	Unchecked	Unchecked	Unchecked	Unchecked	Unchecked	Unchecked	Unchecked		Missouri		Anesthesiology		Emergency Medicine		No							Yes	Checked	Checked	Unchecked	Unchecked		Unchecked	Unchecked	Unchecked	Unchecked	Unchecked	Unchecked		Anesthesiology		Emergency Medicine		No	Yes
993		2020-04-21 10:20:10	MS1		I have not started my core rotations.		Unchecked	Unchecked	Unchecked	Unchecked	Unchecked	Unchecked	Unchecked	Unchecked	Unchecked	Unchecked		Missouri		Family Medicine		Pediatrics		No							Yes	Unchecked	Checked	Unchecked	Unchecked		Unchecked	Unchecked	Unchecked	Unchecked	Unchecked	Unchecked		Internal Medicine		Pediatrics		No	No
994		2020-04-21 10:21:41	MS2		I have not started my core rotations.		Unchecked	Unchecked	Unchecked	Unchecked	Unchecked	Unchecked	Unchecked	Unchecked	Unchecked	Unchecked		Missouri		Psychiatry		Pediatrics		No							Yes	Checked	Unchecked	Checked	Unchecked		Unchecked	Checked	Unchecked	Checked	Checked	Unchecked		Pediatrics		Emergency Medicine		Yes	No
995		2020-04-21 10:23:31	MS3		I have completed some of my core rotations but not all of them.		Checked	Checked	Checked	Checked	Unchecked	Checked	Checked	Unchecked	Unchecked	Unchecked		Missouri		Pediatrics		Radiology (Diagnostic)		No							Yes	Unchecked	Checked	Unchecked	Unchecked		Unchecked	Unchecked	Unchecked	Unchecked	Unchecked	Unchecked		Radiology (Diagnostic)		Pediatrics		No	No
996		2020-04-21 10:26:54	MS3		I have completed all of my core rotations.		Unchecked	Unchecked	Unchecked	Unchecked	Unchecked	Unchecked	Unchecked	Unchecked	Unchecked	Unchecked		Missouri		Radiology (Diagnostic)				Yes	Radiology (Diagnostic)		Interventional Radiology (Integrated)				No	Unchecked	Unchecked	Unchecked	Unchecked		Unchecked	Unchecked	Unchecked	Unchecked	Unchecked	Unchecked						Yes	No
997		2020-04-21 10:34:43	MS3		I have completed some of my core rotations but not all of them.		Checked	Checked	Checked	Unchecked	Checked	Checked	Checked	Unchecked	Unchecked	Unchecked		Missouri		Urology				Yes	Urology						No	Unchecked	Unchecked	Unchecked	Unchecked		Unchecked	Unchecked	Unchecked	Unchecked	Unchecked	Unchecked						Yes	No
998		2020-04-21 10:44:09	MS3		I have completed all of my core rotations.		Unchecked	Unchecked	Unchecked	Unchecked	Unchecked	Unchecked	Unchecked	Unchecked	Unchecked	Unchecked		Missouri		Otolaryngology				Yes	Otolaryngology						No	Unchecked	Unchecked	Unchecked	Unchecked		Unchecked	Unchecked	Unchecked	Unchecked	Unchecked	Unchecked						Yes	No
999		2020-04-21 10:46:56	MS1		I have not started my core rotations.		Unchecked	Unchecked	Unchecked	Unchecked	Unchecked	Unchecked	Unchecked	Unchecked	Unchecked	Unchecked		Missouri		Internal Medicine				No							No	Unchecked	Unchecked	Unchecked	Unchecked		Unchecked	Unchecked	Unchecked	Unchecked	Unchecked	Unchecked						No	No
1000		2020-04-21 10:47:47	PhD part of MD-PhD		I have completed some of my core rotations but not all of them.		Unchecked	Unchecked	Checked	Unchecked	Unchecked	Unchecked	Unchecked	Unchecked	Unchecked	Unchecked		Missouri		Pathology		Internal Medicine		No							No	Unchecked	Unchecked	Unchecked	Unchecked		Unchecked	Unchecked	Unchecked	Unchecked	Unchecked	Unchecked						Yes	No
1001		2020-04-21 10:52:41	MS3		I have completed some of my core rotations but not all of them.		Unchecked	Checked	Unchecked	Unchecked	Unchecked	Unchecked	Unchecked	Unchecked	Unchecked	Unchecked		Maryland		Orthopaedic Surgery		Otolaryngology		No							No	Unchecked	Unchecked	Unchecked	Unchecked		Unchecked	Unchecked	Unchecked	Unchecked	Unchecked	Unchecked						Yes	No
1002		2020-04-21 10:53:54	MS1		I have not started my core rotations.		Unchecked	Unchecked	Unchecked	Unchecked	Unchecked	Unchecked	Unchecked	Unchecked	Unchecked	Unchecked		Missouri		Plastic Surgery (Integrated)		Orthopaedic Surgery		No							No	Unchecked	Unchecked	Unchecked	Unchecked		Unchecked	Unchecked	Unchecked	Unchecked	Unchecked	Unchecked						No	No
1003		2020-04-21 11:02:37	MS3		I have completed some of my core rotations but not all of them.		Checked	Checked	Checked	Checked	Checked	Unchecked	Checked	Unchecked	Unchecked	Unchecked		Missouri		Radiology (Diagnostic)				No							No	Unchecked	Unchecked	Unchecked	Unchecked		Unchecked	Unchecked	Unchecked	Unchecked	Unchecked	Unchecked						Yes	No
1004		2020-04-21 11:15:18	MS1		I have not started my core rotations.		Unchecked	Unchecked	Unchecked	Unchecked	Unchecked	Unchecked	Unchecked	Unchecked	Unchecked	Unchecked		Missouri		Internal Medicine		Radiology (Diagnostic)		No							No	Unchecked	Unchecked	Unchecked	Unchecked		Unchecked	Unchecked	Unchecked	Unchecked	Unchecked	Unchecked						No	No
1005		2020-04-21 11:17:56	MS3		I have completed some of my core rotations but not all of them.		Checked	Checked	Checked	Unchecked	Checked	Checked	Checked	Unchecked	Unchecked	Unchecked		Missouri		Obstetrics & Gynecology				No							No	Unchecked	Unchecked	Unchecked	Unchecked		Unchecked	Unchecked	Unchecked	Unchecked	Unchecked	Unchecked						Yes	No
1006		2020-04-21 11:22:13	Other	CD6	I have completed some of my core rotations but not all of them.		Unchecked	Checked	Checked	Checked	Unchecked	Checked	Unchecked	Unchecked	Unchecked	Unchecked		Pennsylvania		Obstetrics & Gynecology				No							No	Unchecked	Unchecked	Unchecked	Unchecked		Unchecked	Unchecked	Unchecked	Unchecked	Unchecked	Unchecked						No	No
1007		2020-04-21 11:22:21	MS3		I have completed all of my core rotations.		Unchecked	Unchecked	Unchecked	Unchecked	Unchecked	Unchecked	Unchecked	Unchecked	Unchecked	Unchecked		Pennsylvania		Internal Medicine				No							No	Unchecked	Unchecked	Unchecked	Unchecked		Unchecked	Unchecked	Unchecked	Unchecked	Unchecked	Unchecked						Yes	No
1008		2020-04-21 11:22:32	MS3		I have completed all of my core rotations.		Unchecked	Unchecked	Unchecked	Unchecked	Unchecked	Unchecked	Unchecked	Unchecked	Unchecked	Unchecked		Pennsylvania		Internal Medicine		Otolaryngology		Yes	Ophthalmology						Yes	Checked	Checked	Checked	Unchecked		Checked	Checked	Checked	Checked	Checked	Unchecked		Internal Medicine		Otolaryngology		No	No
1009							Unchecked	Unchecked	Unchecked	Unchecked	Unchecked	Unchecked	Unchecked	Unchecked	Unchecked	Unchecked																Unchecked	Unchecked	Unchecked	Unchecked		Unchecked	Unchecked	Unchecked	Unchecked	Unchecked	Unchecked
1010		2020-04-21 11:23:33	MS3		I have completed all of my core rotations.		Unchecked	Unchecked	Unchecked	Unchecked	Unchecked	Unchecked	Unchecked	Unchecked	Unchecked	Unchecked		Pennsylvania		Internal Medicine		Neurology		No							No	Unchecked	Unchecked	Unchecked	Unchecked		Unchecked	Unchecked	Unchecked	Unchecked	Unchecked	Unchecked						Yes	No
1011		2020-04-21 11:23:54	MS2		I have not started my core rotations.		Unchecked	Unchecked	Unchecked	Unchecked	Unchecked	Unchecked	Unchecked	Unchecked	Unchecked	Unchecked		Missouri		Internal Medicine				No							No	Unchecked	Unchecked	Unchecked	Unchecked		Unchecked	Unchecked	Unchecked	Unchecked	Unchecked	Unchecked						Yes	Yes
1012		2020-04-21 11:24:20	Year Out		I have completed all of my core rotations.		Unchecked	Unchecked	Unchecked	Unchecked	Unchecked	Unchecked	Unchecked	Unchecked	Unchecked	Unchecked		Pennsylvania		Orthopaedic Surgery				Yes	Orthopaedic Surgery		Orthopaedic Surgery		Internal Medicine		No	Unchecked	Unchecked	Unchecked	Unchecked		Unchecked	Unchecked	Unchecked	Unchecked	Unchecked	Unchecked						Yes	No
1013		2020-04-21 11:24:23	MS1		I have not started my core rotations.		Unchecked	Unchecked	Unchecked	Unchecked	Unchecked	Unchecked	Unchecked	Unchecked	Unchecked	Unchecked		Pennsylvania		Emergency Medicine		General Surgery		No							No	Unchecked	Unchecked	Unchecked	Unchecked		Unchecked	Unchecked	Unchecked	Unchecked	Unchecked	Unchecked						Yes	Yes
1014		[not completed]	MS2		I have completed some of my core rotations but not all of them.		Unchecked	Unchecked	Unchecked	Unchecked	Checked	Unchecked	Checked	Checked	Unchecked	Unchecked		Pennsylvania		Internal Medicine				No							Yes	Unchecked	Checked	Checked	Unchecked		Checked	Unchecked	Checked	Checked	Checked	Unchecked				Internal Medicine		Yes	No
1015		2020-04-21 11:24:45	MS3		I have completed all of my core rotations.		Unchecked	Unchecked	Unchecked	Unchecked	Unchecked	Unchecked	Unchecked	Unchecked	Unchecked	Unchecked		Pennsylvania		Internal Medicine		Medicine/Pediatrics		Yes	Pediatrics		Other	EKG			No	Unchecked	Unchecked	Unchecked	Unchecked		Unchecked	Unchecked	Unchecked	Unchecked	Unchecked	Unchecked						Yes	Yes
1016		2020-04-21 11:25:12	MS2		I have completed some of my core rotations but not all of them.		Unchecked	Checked	Unchecked	Unchecked	Unchecked	Unchecked	Unchecked	Unchecked	Unchecked	Unchecked		Pennsylvania		Emergency Medicine		Internal Medicine		No							No	Unchecked	Unchecked	Unchecked	Unchecked		Unchecked	Unchecked	Unchecked	Unchecked	Unchecked	Unchecked						No	No
1017		2020-04-21 11:25:14	MS1		I have not started my core rotations.		Unchecked	Unchecked	Unchecked	Unchecked	Unchecked	Unchecked	Unchecked	Unchecked	Unchecked	Unchecked		Pennsylvania		Internal Medicine				No							No	Unchecked	Unchecked	Unchecked	Unchecked		Unchecked	Unchecked	Unchecked	Unchecked	Unchecked	Unchecked						No	No
1018		2020-04-21 11:25:22	MS1		I have not started my core rotations.		Unchecked	Unchecked	Unchecked	Unchecked	Unchecked	Unchecked	Unchecked	Unchecked	Unchecked	Unchecked		Pennsylvania		Pediatrics		Obstetrics & Gynecology		No							No	Unchecked	Unchecked	Unchecked	Unchecked		Unchecked	Unchecked	Unchecked	Unchecked	Unchecked	Unchecked						No	No
1019		2020-04-21 11:25:47	MS2		I have completed some of my core rotations but not all of them.		Unchecked	Unchecked	Unchecked	Unchecked	Checked	Unchecked	Checked	Checked	Unchecked	Unchecked		Pennsylvania		Orthopaedic Surgery		General Surgery		No							No	Unchecked	Unchecked	Unchecked	Unchecked		Unchecked	Unchecked	Unchecked	Unchecked	Unchecked	Unchecked						No	Yes
1020		2020-04-21 11:25:56	MS3		I have completed all of my core rotations.		Unchecked	Unchecked	Unchecked	Unchecked	Unchecked	Unchecked	Unchecked	Unchecked	Unchecked	Unchecked		Pennsylvania		Internal Medicine				Yes	Internal Medicine						No	Unchecked	Unchecked	Unchecked	Unchecked		Unchecked	Unchecked	Unchecked	Unchecked	Unchecked	Unchecked						No	No
1021		2020-04-21 11:26:22	MS1		I have not started my core rotations.		Unchecked	Unchecked	Unchecked	Unchecked	Unchecked	Unchecked	Unchecked	Unchecked	Unchecked	Unchecked		Pennsylvania		Internal Medicine		Undecided		No							No	Unchecked	Unchecked	Unchecked	Unchecked		Unchecked	Unchecked	Unchecked	Unchecked	Unchecked	Unchecked						Yes	No
1022		2020-04-21 11:26:32	MS2		I have completed some of my core rotations but not all of them.		Unchecked	Unchecked	Unchecked	Unchecked	Checked	Unchecked	Checked	Checked	Unchecked	Unchecked		Pennsylvania		Emergency Medicine		General Surgery		No							Yes	Unchecked	Checked	Unchecked	Unchecked		Unchecked	Unchecked	Unchecked	Unchecked	Unchecked	Unchecked		Emergency Medicine		Surgery		No	No
1023		2020-04-21 11:26:47	MS1		I have not started my core rotations.		Unchecked	Unchecked	Unchecked	Unchecked	Unchecked	Unchecked	Unchecked	Unchecked	Unchecked	Unchecked		Maryland		Emergency Medicine		Internal Medicine		No							No	Unchecked	Unchecked	Unchecked	Unchecked		Unchecked	Unchecked	Unchecked	Unchecked	Unchecked	Unchecked						No	No
1024		2020-04-21 11:27:10	MS3		I have completed all of my core rotations.		Unchecked	Unchecked	Unchecked	Unchecked	Unchecked	Unchecked	Unchecked	Unchecked	Unchecked	Unchecked		Pennsylvania		Anesthesiology		Obstetrics & Gynecology		Yes	Anesthesiology						Yes	Unchecked	Checked	Unchecked	Unchecked		Unchecked	Unchecked	Unchecked	Unchecked	Unchecked	Unchecked		Anesthesiology		Obstetrics & Gynecology		Yes	No
1025		2020-04-21 11:27:15	MS1		I have not started my core rotations.		Unchecked	Unchecked	Unchecked	Unchecked	Unchecked	Unchecked	Unchecked	Unchecked	Unchecked	Unchecked		Maryland		Neurology		Neurosurgery		No							No	Unchecked	Unchecked	Unchecked	Unchecked		Unchecked	Unchecked	Unchecked	Unchecked	Unchecked	Unchecked						No	No
1026		2020-04-21 11:27:37	MS2		I have completed some of my core rotations but not all of them.		Unchecked	Checked	Unchecked	Unchecked	Unchecked	Checked	Unchecked	Unchecked	Unchecked	Unchecked		Pennsylvania		Undecided				No							No	Unchecked	Unchecked	Unchecked	Unchecked		Unchecked	Unchecked	Unchecked	Unchecked	Unchecked	Unchecked						Yes	Yes
1027		2020-04-21 11:27:16	MS1		I have not started my core rotations.		Unchecked	Unchecked	Unchecked	Unchecked	Unchecked	Unchecked	Unchecked	Unchecked	Unchecked	Unchecked		Maryland		Anesthesiology		Neurology		No							No	Unchecked	Unchecked	Unchecked	Unchecked		Unchecked	Unchecked	Unchecked	Unchecked	Unchecked	Unchecked						No	No
1028		2020-04-21 11:27:16	MS2		I have completed some of my core rotations but not all of them.		Unchecked	Unchecked	Checked	Checked	Unchecked	Unchecked	Unchecked	Unchecked	Unchecked	Unchecked		Pennsylvania		Otolaryngology		Pediatrics		No							No	Unchecked	Unchecked	Unchecked	Unchecked		Unchecked	Unchecked	Unchecked	Unchecked	Unchecked	Unchecked						No	No
1029		2020-04-21 11:27:27	MS3		I have completed all of my core rotations.		Unchecked	Unchecked	Unchecked	Unchecked	Unchecked	Unchecked	Unchecked	Unchecked	Unchecked	Unchecked		Pennsylvania		Orthopaedic Surgery				Yes	Orthopaedic Surgery						No	Unchecked	Unchecked	Unchecked	Unchecked		Unchecked	Unchecked	Unchecked	Unchecked	Unchecked	Unchecked						Yes	Yes
1030		2020-04-21 11:27:51	MS1		I have not started my core rotations.		Unchecked	Unchecked	Unchecked	Unchecked	Unchecked	Unchecked	Unchecked	Unchecked	Unchecked	Unchecked		Maryland		Obstetrics & Gynecology		Dermatology		No							Yes	Checked	Unchecked	Unchecked	Unchecked		Unchecked	Unchecked	Unchecked	Unchecked	Unchecked	Unchecked		Emergency Medicine		Preventive Medicine		No	No
1031		2020-04-21 11:27:27	MS4		I have completed some of my core rotations but not all of them.		Checked	Checked	Checked	Checked	Checked	Checked	Unchecked	Unchecked	Checked	Unchecked		Maryland		Urology				No							No	Unchecked	Unchecked	Unchecked	Unchecked		Unchecked	Unchecked	Unchecked	Unchecked	Unchecked	Unchecked						Yes	No
1032		2020-04-21 11:27:58	MS1		I have not started my core rotations.		Unchecked	Unchecked	Unchecked	Unchecked	Unchecked	Unchecked	Unchecked	Unchecked	Unchecked	Unchecked		Maryland		Orthopaedic Surgery		Radiology (Diagnostic)		No							Yes	Unchecked	Unchecked	Checked	Unchecked		Unchecked	Checked	Unchecked	Unchecked	Unchecked	Unchecked		Orthopaedic Surgery		Emergency Medicine		No	No
1033		2020-04-21 11:27:55	MS1		I have not started my core rotations.		Unchecked	Unchecked	Unchecked	Unchecked	Unchecked	Unchecked	Unchecked	Unchecked	Unchecked	Unchecked		Maryland		Emergency Medicine		General Surgery		No							No	Unchecked	Unchecked	Unchecked	Unchecked		Unchecked	Unchecked	Unchecked	Unchecked	Unchecked	Unchecked						No	No
1034		2020-04-21 11:27:58	MS1		I have not started my core rotations.		Unchecked	Unchecked	Unchecked	Unchecked	Unchecked	Unchecked	Unchecked	Unchecked	Unchecked	Unchecked		Maryland		Emergency Medicine		General Surgery		No							No	Unchecked	Unchecked	Unchecked	Unchecked		Unchecked	Unchecked	Unchecked	Unchecked	Unchecked	Unchecked						No	No
1035		2020-04-21 11:28:22	MS1		I have not started my core rotations.		Unchecked	Unchecked	Unchecked	Unchecked	Unchecked	Unchecked	Unchecked	Unchecked	Unchecked	Unchecked		Maryland		Anesthesiology		Internal Medicine		No							No	Unchecked	Unchecked	Unchecked	Unchecked		Unchecked	Unchecked	Unchecked	Unchecked	Unchecked	Unchecked						No	No
1036		2020-04-21 11:28:36	MS3		I have completed some of my core rotations but not all of them.		Unchecked	Unchecked	Unchecked	Unchecked	Checked	Unchecked	Unchecked	Unchecked	Unchecked	Unchecked		Maryland		Internal Medicine		Otolaryngology		No							No	Unchecked	Unchecked	Unchecked	Unchecked		Unchecked	Unchecked	Unchecked	Unchecked	Unchecked	Unchecked						Yes	No
1037		2020-04-21 11:28:44	MS1		I have not started my core rotations.		Unchecked	Unchecked	Unchecked	Unchecked	Unchecked	Unchecked	Unchecked	Unchecked	Unchecked	Unchecked		Maryland		Thoracic Surgery (Integrated)		Vascular Surgery (Integrated)		No							No	Unchecked	Unchecked	Unchecked	Unchecked		Unchecked	Unchecked	Unchecked	Unchecked	Unchecked	Unchecked						No	No
1038		2020-04-21 11:28:59	MS1		I have not started my core rotations.		Unchecked	Unchecked	Unchecked	Unchecked	Unchecked	Unchecked	Unchecked	Unchecked	Unchecked	Unchecked		Maryland		Obstetrics & Gynecology		Neurology		No							No	Unchecked	Unchecked	Unchecked	Unchecked		Unchecked	Unchecked	Unchecked	Unchecked	Unchecked	Unchecked						No	No
1039		2020-04-21 11:29:22	MS1		I have not started my core rotations.		Unchecked	Unchecked	Unchecked	Unchecked	Unchecked	Unchecked	Unchecked	Unchecked	Unchecked	Unchecked		Maryland		Ophthalmology		Internal Medicine		No							No	Unchecked	Unchecked	Unchecked	Unchecked		Unchecked	Unchecked	Unchecked	Unchecked	Unchecked	Unchecked						No	No
1040		2020-04-21 11:29:26	MS3		I have completed all of my core rotations.		Unchecked	Unchecked	Unchecked	Unchecked	Unchecked	Unchecked	Unchecked	Unchecked	Unchecked	Unchecked		Maryland		Obstetrics & Gynecology				Yes	Anesthesiology						No	Unchecked	Unchecked	Unchecked	Unchecked		Unchecked	Unchecked	Unchecked	Unchecked	Unchecked	Unchecked						Yes	No
1041		2020-04-21 11:29:26	MS3		I have completed some of my core rotations but not all of them.		Unchecked	Unchecked	Unchecked	Unchecked	Checked	Unchecked	Unchecked	Unchecked	Unchecked	Unchecked		Maryland		Interventional Radiology (Integrated)		Dermatology		No							Yes	Checked	Unchecked	Unchecked	Unchecked		Unchecked	Unchecked	Unchecked	Unchecked	Unchecked	Unchecked		Dermatology		Psychiatry		No	No
1042		2020-04-21 11:29:36	MS3		I have completed all of my core rotations.		Unchecked	Unchecked	Unchecked	Unchecked	Unchecked	Unchecked	Unchecked	Unchecked	Unchecked	Unchecked		Pennsylvania		General Surgery				Yes	General Surgery						No	Unchecked	Unchecked	Unchecked	Unchecked		Unchecked	Unchecked	Unchecked	Unchecked	Unchecked	Unchecked						No	No
1043		2020-04-21 11:29:58	MS1		I have not started my core rotations.		Unchecked	Unchecked	Unchecked	Unchecked	Unchecked	Unchecked	Unchecked	Unchecked	Unchecked	Unchecked		Pennsylvania		Plastic Surgery (Integrated)		General Surgery		No							No	Unchecked	Unchecked	Unchecked	Unchecked		Unchecked	Unchecked	Unchecked	Unchecked	Unchecked	Unchecked						No	No
1044		2020-04-21 11:30:02	MS2		I have completed some of my core rotations but not all of them.		Unchecked	Unchecked	Unchecked	Unchecked	Checked	Unchecked	Unchecked	Unchecked	Unchecked	Unchecked		Maryland		Neurosurgery		General Surgery		No							No	Unchecked	Unchecked	Unchecked	Unchecked		Unchecked	Unchecked	Unchecked	Unchecked	Unchecked	Unchecked						No	No
1045		2020-04-21 11:30:43	MS4		I have completed all of my core rotations.		Unchecked	Unchecked	Unchecked	Unchecked	Unchecked	Unchecked	Unchecked	Unchecked	Unchecked	Unchecked		Pennsylvania		Internal Medicine				Yes	Internal Medicine		Obstetrics & Gynecology		Radiology (Diagnostic)		No	Unchecked	Unchecked	Unchecked	Unchecked		Unchecked	Unchecked	Unchecked	Unchecked	Unchecked	Unchecked						No	No
1046		2020-04-21 11:30:57	MS4		I have completed all of my core rotations.		Unchecked	Unchecked	Unchecked	Unchecked	Unchecked	Unchecked	Unchecked	Unchecked	Unchecked	Unchecked		Pennsylvania		Dermatology				Yes	Dermatology		Internal Medicine		Otolaryngology		No	Unchecked	Unchecked	Unchecked	Unchecked		Unchecked	Unchecked	Unchecked	Unchecked	Unchecked	Unchecked						No	No
1047		2020-04-21 11:31:12	MS1		I have not started my core rotations.		Unchecked	Unchecked	Unchecked	Unchecked	Unchecked	Unchecked	Unchecked	Unchecked	Unchecked	Unchecked		Maryland		Emergency Medicine		Preventive Medicine		No							Yes	Unchecked	Checked	Unchecked	Unchecked		Unchecked	Unchecked	Unchecked	Unchecked	Unchecked	Unchecked		Preventive Medicine		Internal Medicine		No	No
1048		2020-04-21 11:31:18	MS4		I have completed some of my core rotations but not all of them.		Checked	Checked	Checked	Checked	Checked	Checked	Unchecked	Unchecked	Unchecked	Unchecked		Maryland		Anesthesiology				Yes	Anesthesiology						No	Unchecked	Unchecked	Unchecked	Unchecked		Unchecked	Unchecked	Unchecked	Unchecked	Unchecked	Unchecked						No	No
1049		2020-04-21 11:31:27	MS1		I have not started my core rotations.		Unchecked	Unchecked	Unchecked	Unchecked	Unchecked	Unchecked	Unchecked	Unchecked	Unchecked	Unchecked		Maryland		Emergency Medicine				No							No	Unchecked	Unchecked	Unchecked	Unchecked		Unchecked	Unchecked	Unchecked	Unchecked	Unchecked	Unchecked						No	No
1050		2020-04-21 11:31:40	MS3		I have completed all of my core rotations.		Unchecked	Unchecked	Unchecked	Unchecked	Unchecked	Unchecked	Unchecked	Unchecked	Unchecked	Unchecked		Pennsylvania		Pathology				No							No	Unchecked	Unchecked	Unchecked	Unchecked		Unchecked	Unchecked	Unchecked	Unchecked	Unchecked	Unchecked						No	No
1051		2020-04-21 11:32:00	MS2		I have completed some of my core rotations but not all of them.		Checked	Unchecked	Checked	Unchecked	Unchecked	Unchecked	Unchecked	Unchecked	Unchecked	Unchecked		Maryland		General Surgery		Anesthesiology		No							No	Unchecked	Unchecked	Unchecked	Unchecked		Unchecked	Unchecked	Unchecked	Unchecked	Unchecked	Unchecked						No	No
1052		2020-04-21 11:32:07	MS3		I have completed all of my core rotations.		Unchecked	Unchecked	Unchecked	Unchecked	Unchecked	Unchecked	Unchecked	Unchecked	Unchecked	Unchecked		Maryland		Anesthesiology				No							No	Unchecked	Unchecked	Unchecked	Unchecked		Unchecked	Unchecked	Unchecked	Unchecked	Unchecked	Unchecked						Yes	No
1053		2020-04-21 11:32:10	MS1		I have not started my core rotations.		Unchecked	Unchecked	Unchecked	Unchecked	Unchecked	Unchecked	Unchecked	Unchecked	Unchecked	Unchecked		Maryland		Psychiatry				No							No	Unchecked	Unchecked	Unchecked	Unchecked		Unchecked	Unchecked	Unchecked	Unchecked	Unchecked	Unchecked						No	No
1054		2020-04-21 11:32:14	MS4		I have completed all of my core rotations.		Unchecked	Unchecked	Unchecked	Unchecked	Unchecked	Unchecked	Unchecked	Unchecked	Unchecked	Unchecked		Pennsylvania		Internal Medicine				Yes	Internal Medicine		Radiology (Diagnostic)		Other	Infectious disease, hematology/oncology	No	Unchecked	Unchecked	Unchecked	Unchecked		Unchecked	Unchecked	Unchecked	Unchecked	Unchecked	Unchecked						No	No
1055		2020-04-21 11:32:28	MS1		I have not started my core rotations.		Unchecked	Unchecked	Unchecked	Unchecked	Unchecked	Unchecked	Unchecked	Unchecked	Unchecked	Unchecked		Maryland		Undecided				No							No	Unchecked	Unchecked	Unchecked	Unchecked		Unchecked	Unchecked	Unchecked	Unchecked	Unchecked	Unchecked						No	No
1056		2020-04-21 11:32:38	MS3		I have completed some of my core rotations but not all of them.		Checked	Checked	Checked	Checked	Checked	Checked	Unchecked	Unchecked	Unchecked	Unchecked		Maryland		Internal Medicine				Yes	Other	internal medicine subspecialty - cardiology					No	Unchecked	Unchecked	Unchecked	Unchecked		Unchecked	Unchecked	Unchecked	Unchecked	Unchecked	Unchecked						Yes	No
1057		2020-04-21 11:32:54	MS4		I have completed some of my core rotations but not all of them.		Checked	Checked	Checked	Checked	Checked	Checked	Unchecked	Unchecked	Unchecked	Unchecked		Maryland		Emergency Medicine		Internal Medicine		No							Yes	Checked	Unchecked	Unchecked	Unchecked		Unchecked	Unchecked	Unchecked	Unchecked	Unchecked	Unchecked		Emergency Medicine		Internal Medicine		No	No
1058		2020-04-21 11:33:09	MS1		I have not started my core rotations.		Unchecked	Unchecked	Unchecked	Unchecked	Unchecked	Unchecked	Unchecked	Unchecked	Unchecked	Unchecked		Missouri		Radiology (Diagnostic)		Dermatology		No							Yes	Checked	Checked	Checked	Unchecked		Unchecked	Checked	Unchecked	Checked	Unchecked	Unchecked		Radiology (Diagnostic)		Dermatology		No	Yes
1059		2020-04-21 11:33:13	MS2		I have completed some of my core rotations but not all of them.		Checked	Unchecked	Checked	Unchecked	Unchecked	Unchecked	Unchecked	Unchecked	Unchecked	Unchecked		Maryland		Family Medicine		Pediatrics		No							No	Unchecked	Unchecked	Unchecked	Unchecked		Unchecked	Unchecked	Unchecked	Unchecked	Unchecked	Unchecked						Yes	No
1060		2020-04-21 11:34:11	MS2		I have completed some of my core rotations but not all of them.		Checked	Unchecked	Unchecked	Unchecked	Unchecked	Unchecked	Unchecked	Unchecked	Unchecked	Unchecked		Pennsylvania		Family Medicine		Ophthalmology		No							Yes	Checked	Unchecked	Unchecked	Unchecked		Unchecked	Unchecked	Unchecked	Unchecked	Unchecked	Unchecked		Ophthalmology		Family Medicine		No	No
1061		2020-04-21 11:34:08	MS3		I have completed some of my core rotations but not all of them.		Checked	Checked	Checked	Checked	Unchecked	Checked	Checked	Unchecked	Unchecked	Unchecked		Pennsylvania		Internal Medicine				Yes	Other	Cardiology	Other	Heme/onc			No	Unchecked	Unchecked	Unchecked	Unchecked		Unchecked	Unchecked	Unchecked	Unchecked	Unchecked	Unchecked						Yes	No
1062		2020-04-21 11:34:32	MS4		I have completed all of my core rotations.		Unchecked	Unchecked	Unchecked	Unchecked	Unchecked	Unchecked	Unchecked	Unchecked	Unchecked	Unchecked		Pennsylvania		Dermatology				Yes	Dermatology		Internal Medicine				No	Unchecked	Unchecked	Unchecked	Unchecked		Unchecked	Unchecked	Unchecked	Unchecked	Unchecked	Unchecked						No	No
1063		2020-04-21 11:34:19	MS2		I have completed some of my core rotations but not all of them.		Unchecked	Unchecked	Unchecked	Checked	Unchecked	Checked	Unchecked	Unchecked	Unchecked	Unchecked		Maryland		Emergency Medicine		Plastic Surgery (Integrated)		No							Yes	Checked	Checked	Unchecked	Unchecked		Unchecked	Unchecked	Unchecked	Unchecked	Unchecked	Unchecked		Emergency Medicine		Family Medicine		Yes	No
1064		2020-04-21 11:34:34	MS3		I have completed some of my core rotations but not all of them.		Checked	Unchecked	Unchecked	Unchecked	Unchecked	Unchecked	Unchecked	Unchecked	Unchecked	Unchecked		Maryland		Obstetrics & Gynecology		Internal Medicine		No							Yes	Checked	Unchecked	Unchecked	Unchecked		Unchecked	Unchecked	Unchecked	Unchecked	Unchecked	Unchecked		Internal Medicine		Emergency Medicine		No	No
1065		2020-04-21 11:34:26	MS1		I have not started my core rotations.		Unchecked	Unchecked	Unchecked	Unchecked	Unchecked	Unchecked	Unchecked	Unchecked	Unchecked	Unchecked		Maryland		Orthopaedic Surgery		Physical Medicine & Rehabilitation		No							No	Unchecked	Unchecked	Unchecked	Unchecked		Unchecked	Unchecked	Unchecked	Unchecked	Unchecked	Unchecked						No	No
1066		2020-04-21 11:34:50	MS4		I have completed all of my core rotations.		Unchecked	Unchecked	Unchecked	Unchecked	Unchecked	Unchecked	Unchecked	Unchecked	Unchecked	Unchecked		Pennsylvania		Internal Medicine				Yes	Internal Medicine						No	Unchecked	Unchecked	Unchecked	Unchecked		Unchecked	Unchecked	Unchecked	Unchecked	Unchecked	Unchecked						No	No
1067		2020-04-21 11:34:38	MS2		I have completed some of my core rotations but not all of them.		Unchecked	Checked	Unchecked	Unchecked	Checked	Unchecked	Unchecked	Unchecked	Unchecked	Unchecked		Maryland		Orthopaedic Surgery		Ophthalmology		No							No	Unchecked	Unchecked	Unchecked	Unchecked		Unchecked	Unchecked	Unchecked	Unchecked	Unchecked	Unchecked						Yes	No
1068		2020-04-21 11:34:41	MS2		I have completed some of my core rotations but not all of them.		Unchecked	Unchecked	Unchecked	Unchecked	Checked	Unchecked	Unchecked	Unchecked	Unchecked	Unchecked		Maryland		Dermatology		Emergency Medicine		No							Yes	Checked	Unchecked	Checked	Unchecked		Checked	Unchecked	Checked	Checked	Checked	Unchecked		Emergency Medicine		Dermatology		Yes	No
1069		2020-04-21 11:34:45	MS3		I have completed all of my core rotations.		Unchecked	Unchecked	Unchecked	Unchecked	Unchecked	Unchecked	Unchecked	Unchecked	Unchecked	Unchecked		Maryland		Psychiatry				No							No	Unchecked	Unchecked	Unchecked	Unchecked		Unchecked	Unchecked	Unchecked	Unchecked	Unchecked	Unchecked						Yes	No
1070		2020-04-21 11:34:50	MS2		I have completed some of my core rotations but not all of them.		Unchecked	Checked	Unchecked	Unchecked	Unchecked	Unchecked	Unchecked	Unchecked	Unchecked	Unchecked		Maryland		Emergency Medicine		Family Medicine		No							No	Unchecked	Unchecked	Unchecked	Unchecked		Unchecked	Unchecked	Unchecked	Unchecked	Unchecked	Unchecked						Yes	No
1071		2020-04-21 11:35:08	MS3		I have completed all of my core rotations.		Unchecked	Unchecked	Unchecked	Unchecked	Unchecked	Unchecked	Unchecked	Unchecked	Unchecked	Unchecked		Maryland		Family Medicine				No							No	Unchecked	Unchecked	Unchecked	Unchecked		Unchecked	Unchecked	Unchecked	Unchecked	Unchecked	Unchecked						Yes	No
1072		2020-04-21 11:35:08	MS4		I have completed some of my core rotations but not all of them.		Checked	Checked	Checked	Checked	Checked	Checked	Unchecked	Unchecked	Unchecked	Unchecked		Maryland		Anesthesiology				Yes	Anesthesiology						No	Unchecked	Unchecked	Unchecked	Unchecked		Unchecked	Unchecked	Unchecked	Unchecked	Unchecked	Unchecked						Yes	No
1073		2020-04-21 11:35:15	MS3		I have completed all of my core rotations.		Unchecked	Unchecked	Unchecked	Unchecked	Unchecked	Unchecked	Unchecked	Unchecked	Unchecked	Unchecked		Pennsylvania		Internal Medicine		Interventional Radiology (Integrated)		Yes	Internal Medicine		Other	Pulmonology			Yes	Checked	Unchecked	Unchecked	Unchecked		Unchecked	Unchecked	Unchecked	Unchecked	Unchecked	Unchecked		Internal Medicine		Interventional Radiology (Integrated)		No	No
1074		2020-04-21 11:35:28	MS2		I have completed some of my core rotations but not all of them.		Unchecked	Unchecked	Unchecked	Checked	Unchecked	Checked	Unchecked	Unchecked	Unchecked	Unchecked		Maryland		Orthopaedic Surgery		Medicine/Pediatrics		No							No	Unchecked	Unchecked	Unchecked	Unchecked		Unchecked	Unchecked	Unchecked	Unchecked	Unchecked	Unchecked						No	No
1075		2020-04-21 11:35:56	MS1		I have not started my core rotations.		Unchecked	Unchecked	Unchecked	Unchecked	Unchecked	Unchecked	Unchecked	Unchecked	Unchecked	Unchecked		Maryland		Family Medicine		Psychiatry		No							No	Unchecked	Unchecked	Unchecked	Unchecked		Unchecked	Unchecked	Unchecked	Unchecked	Unchecked	Unchecked						No	No
1076		2020-04-21 11:36:10	MS4		I have completed some of my core rotations but not all of them.		Checked	Checked	Checked	Checked	Checked	Checked	Unchecked	Unchecked	Unchecked	Unchecked		Maryland		General Surgery				No							No	Unchecked	Unchecked	Unchecked	Unchecked		Unchecked	Unchecked	Unchecked	Unchecked	Unchecked	Unchecked						Yes	No
1077		2020-04-21 11:36:13	MS4		I have completed all of my core rotations.		Unchecked	Unchecked	Unchecked	Unchecked	Unchecked	Unchecked	Unchecked	Unchecked	Unchecked	Unchecked		Pennsylvania		Thoracic Surgery (Integrated)				Yes	Thoracic Surgery (Integrated)		Emergency Medicine				No	Unchecked	Unchecked	Unchecked	Unchecked		Unchecked	Unchecked	Unchecked	Unchecked	Unchecked	Unchecked						No	No
1078		2020-04-21 11:36:42	MS3		I have completed some of my core rotations but not all of them.		Unchecked	Unchecked	Unchecked	Checked	Unchecked	Checked	Unchecked	Unchecked	Unchecked	Unchecked		Maryland		Emergency Medicine		General Surgery		No							Yes	Checked	Unchecked	Unchecked	Unchecked		Unchecked	Unchecked	Unchecked	Unchecked	Unchecked	Unchecked		Emergency Medicine		Family Medicine		Yes	No
1079		2020-04-21 11:36:54	MS2		I have completed some of my core rotations but not all of them.		Unchecked	Unchecked	Checked	Unchecked	Unchecked	Unchecked	Unchecked	Unchecked	Unchecked	Unchecked		Maryland		Anesthesiology		Interventional Radiology (Integrated)		No							Yes	Unchecked	Checked	Unchecked	Unchecked		Unchecked	Unchecked	Unchecked	Unchecked	Unchecked	Unchecked		Internal Medicine		Interventional Radiology (Integrated)		Yes	Yes
1080		2020-04-21 11:37:11	MS3		I have completed all of my core rotations.		Unchecked	Unchecked	Unchecked	Unchecked	Unchecked	Unchecked	Unchecked	Unchecked	Unchecked	Unchecked		Maryland		Psychiatry		Anesthesiology		No							Yes	Checked	Checked	Unchecked	Unchecked		Unchecked	Unchecked	Unchecked	Unchecked	Unchecked	Unchecked		Psychiatry		Anesthesiology		No	No
1081		2020-04-21 11:37:59	MS3		I have completed all of my core rotations.		Unchecked	Unchecked	Unchecked	Unchecked	Unchecked	Unchecked	Unchecked	Unchecked	Unchecked	Unchecked		Missouri		Internal Medicine				No							No	Unchecked	Unchecked	Unchecked	Unchecked		Unchecked	Unchecked	Unchecked	Unchecked	Unchecked	Unchecked						Yes	No
1082		2020-04-21 11:38:39	MS2		I have completed some of my core rotations but not all of them.		Unchecked	Checked	Unchecked	Unchecked	Unchecked	Unchecked	Unchecked	Unchecked	Unchecked	Unchecked		Maryland		Undecided				No							Yes	Unchecked	Unchecked	Unchecked	Checked	Likely related to future career aspects and stability demonstrated (or not demonstrated) by this pandemic.	Unchecked	Unchecked	Unchecked	Unchecked	Unchecked	Unchecked		Surgery		Pediatrics		No	No
1083		2020-04-21 11:40:08	Year Out		I have completed all of my core rotations.		Unchecked	Unchecked	Unchecked	Unchecked	Unchecked	Unchecked	Unchecked	Unchecked	Unchecked	Unchecked		Pennsylvania		General Surgery				Yes	General Surgery		Radiology (Diagnostic)				No	Unchecked	Unchecked	Unchecked	Unchecked		Unchecked	Unchecked	Unchecked	Unchecked	Unchecked	Unchecked						No	No
1084		2020-04-21 11:40:24	MS1		I have not started my core rotations.		Unchecked	Unchecked	Unchecked	Unchecked	Unchecked	Unchecked	Unchecked	Unchecked	Unchecked	Unchecked		Maryland		Pediatrics		Obstetrics & Gynecology		No							No	Unchecked	Unchecked	Unchecked	Unchecked		Unchecked	Unchecked	Unchecked	Unchecked	Unchecked	Unchecked						No	No
1085		2020-04-21 11:40:41	MS1		I have not started my core rotations.		Unchecked	Unchecked	Unchecked	Unchecked	Unchecked	Unchecked	Unchecked	Unchecked	Unchecked	Unchecked		Maryland		Orthopaedic Surgery		Child Neurology		No							No	Unchecked	Unchecked	Unchecked	Unchecked		Unchecked	Unchecked	Unchecked	Unchecked	Unchecked	Unchecked						No	No
1086		2020-04-21 11:41:13	MS1		I have not started my core rotations.		Unchecked	Unchecked	Unchecked	Unchecked	Unchecked	Unchecked	Unchecked	Unchecked	Unchecked	Unchecked		Maryland		Orthopaedic Surgery		Emergency Medicine		No							No	Unchecked	Unchecked	Unchecked	Unchecked		Unchecked	Unchecked	Unchecked	Unchecked	Unchecked	Unchecked						No	No
1087		2020-04-21 11:42:22	MS3		I have completed all of my core rotations.		Unchecked	Unchecked	Unchecked	Unchecked	Unchecked	Unchecked	Unchecked	Unchecked	Unchecked	Unchecked		Pennsylvania		Urology		General Surgery		Yes	Otolaryngology						No	Unchecked	Unchecked	Unchecked	Unchecked		Unchecked	Unchecked	Unchecked	Unchecked	Unchecked	Unchecked						No	No
1088		2020-04-21 11:42:37	MS2		I have completed some of my core rotations but not all of them.		Unchecked	Checked	Unchecked	Unchecked	Unchecked	Unchecked	Unchecked	Unchecked	Unchecked	Unchecked		Pennsylvania		Internal Medicine		Orthopaedic Surgery		No							No	Unchecked	Unchecked	Unchecked	Unchecked		Unchecked	Unchecked	Unchecked	Unchecked	Unchecked	Unchecked						No	No
1089		2020-04-21 11:42:50	MS1		I have not started my core rotations.		Unchecked	Unchecked	Unchecked	Unchecked	Unchecked	Unchecked	Unchecked	Unchecked	Unchecked	Unchecked		Pennsylvania		Emergency Medicine		Internal Medicine		No							No	Unchecked	Unchecked	Unchecked	Unchecked		Unchecked	Unchecked	Unchecked	Unchecked	Unchecked	Unchecked						No	No
1090		2020-04-21 11:43:45	MS3		I have completed all of my core rotations.		Unchecked	Unchecked	Unchecked	Unchecked	Unchecked	Unchecked	Unchecked	Unchecked	Unchecked	Unchecked		Pennsylvania		Internal Medicine				Yes	Internal Medicine						No	Unchecked	Unchecked	Unchecked	Unchecked		Unchecked	Unchecked	Unchecked	Unchecked	Unchecked	Unchecked						No	No
1091		2020-04-21 11:44:29	MS3		I have completed all of my core rotations.		Unchecked	Unchecked	Unchecked	Unchecked	Unchecked	Unchecked	Unchecked	Unchecked	Unchecked	Unchecked		Maryland		Internal Medicine				No							No	Unchecked	Unchecked	Unchecked	Unchecked		Unchecked	Unchecked	Unchecked	Unchecked	Unchecked	Unchecked						Yes	No
1092		2020-04-21 11:44:32	MS2		I have not started my core rotations.		Unchecked	Unchecked	Unchecked	Unchecked	Unchecked	Unchecked	Unchecked	Unchecked	Unchecked	Unchecked		Missouri		Dermatology		Medicine/Pediatrics		No							Yes	Checked	Unchecked	Checked	Unchecked		Unchecked	Unchecked	Unchecked	Unchecked	Checked	Unchecked		Pediatrics		Dermatology		Yes	No
1093		2020-04-21 11:44:37	MS2		I have completed some of my core rotations but not all of them.		Unchecked	Unchecked	Unchecked	Unchecked	Checked	Unchecked	Checked	Checked	Unchecked	Unchecked		Pennsylvania		Obstetrics & Gynecology		Pediatrics		No							Yes	Checked	Unchecked	Unchecked	Unchecked		Unchecked	Unchecked	Unchecked	Unchecked	Unchecked	Unchecked		Neurology		Medicine/Pediatrics		No	No
1094		2020-04-21 11:46:18	MS4		I have completed all of my core rotations.		Unchecked	Unchecked	Unchecked	Unchecked	Unchecked	Unchecked	Unchecked	Unchecked	Unchecked	Unchecked		Pennsylvania		General Surgery				Yes	General Surgery		Internal Medicine				No	Unchecked	Unchecked	Unchecked	Unchecked		Unchecked	Unchecked	Unchecked	Unchecked	Unchecked	Unchecked						No	No
1095		2020-04-21 11:48:25	MS2		I have completed some of my core rotations but not all of them.		Checked	Unchecked	Unchecked	Unchecked	Unchecked	Unchecked	Unchecked	Unchecked	Unchecked	Unchecked		Pennsylvania		Dermatology		Plastic Surgery (Integrated)		No							Yes	Unchecked	Unchecked	Checked	Unchecked		Unchecked	Unchecked	Unchecked	Checked	Unchecked	Checked	Rotations are now P/F so I can't stand out by getting honors in everything, now I have to rely on Step scores and research (which I have done a decent amount of but have not been able to publish anything and there are not many virtual research opportunities that I can start right now)	Dermatology		Plastic Surgery (Integrated)		No	Yes
1096		2020-04-21 11:47:33	MS4		I have completed all of my core rotations.		Unchecked	Unchecked	Unchecked	Unchecked	Unchecked	Unchecked	Unchecked	Unchecked	Unchecked	Unchecked		Pennsylvania		Orthopaedic Surgery				Yes	Orthopaedic Surgery		Orthopaedic Surgery		Vascular Surgery (Integrated)		No	Unchecked	Unchecked	Unchecked	Unchecked		Unchecked	Unchecked	Unchecked	Unchecked	Unchecked	Unchecked						No	No
1097		2020-04-21 11:47:46	MS4		I have completed all of my core rotations.		Unchecked	Unchecked	Unchecked	Unchecked	Unchecked	Unchecked	Unchecked	Unchecked	Unchecked	Unchecked		Pennsylvania		General Surgery				Yes	General Surgery		Anesthesiology		Radiology (Diagnostic)		No	Unchecked	Unchecked	Unchecked	Unchecked		Unchecked	Unchecked	Unchecked	Unchecked	Unchecked	Unchecked						No	No
1098		2020-04-21 11:47:58	MS4		I have completed all of my core rotations.		Unchecked	Unchecked	Unchecked	Unchecked	Unchecked	Unchecked	Unchecked	Unchecked	Unchecked	Unchecked		Maryland		Otolaryngology		Internal Medicine		No							No	Unchecked	Unchecked	Unchecked	Unchecked		Unchecked	Unchecked	Unchecked	Unchecked	Unchecked	Unchecked						Yes	No
1099		2020-04-21 11:48:10	MS1		I have not started my core rotations.		Unchecked	Unchecked	Unchecked	Unchecked	Unchecked	Unchecked	Unchecked	Unchecked	Unchecked	Unchecked		Pennsylvania		Internal Medicine				No							No	Unchecked	Unchecked	Unchecked	Unchecked		Unchecked	Unchecked	Unchecked	Unchecked	Unchecked	Unchecked						No	No
1100		2020-04-21 11:48:37	MS2		I have not started my core rotations.		Unchecked	Unchecked	Unchecked	Unchecked	Unchecked	Unchecked	Unchecked	Unchecked	Unchecked	Unchecked		Missouri		General Surgery		Pediatrics		No							Yes	Checked	Unchecked	Checked	Unchecked		Unchecked	Unchecked	Unchecked	Unchecked	Checked	Unchecked		Pediatrics		Obstetrics & Gynecology		No	No
1101		2020-04-21 11:48:42	MS1		I have not started my core rotations.		Unchecked	Unchecked	Unchecked	Unchecked	Unchecked	Unchecked	Unchecked	Unchecked	Unchecked	Unchecked		Pennsylvania		Psychiatry				No							No	Unchecked	Unchecked	Unchecked	Unchecked		Unchecked	Unchecked	Unchecked	Unchecked	Unchecked	Unchecked						No	No
1102		2020-04-21 11:50:15	MS2		I have not started my core rotations.		Unchecked	Unchecked	Unchecked	Unchecked	Unchecked	Unchecked	Unchecked	Unchecked	Unchecked	Unchecked		Missouri		Ophthalmology		Orthopaedic Surgery		No							Yes	Checked	Unchecked	Checked	Unchecked		Unchecked	Unchecked	Unchecked	Unchecked	Checked	Unchecked		Ophthalmology		Orthopaedic Surgery		Yes	No
1103		2020-04-21 11:49:47	MS4		I have completed all of my core rotations.		Unchecked	Unchecked	Unchecked	Unchecked	Unchecked	Unchecked	Unchecked	Unchecked	Unchecked	Unchecked		Pennsylvania		Emergency Medicine				Yes	Emergency Medicine		Anesthesiology		Radiology (Diagnostic)		No	Unchecked	Unchecked	Unchecked	Unchecked		Unchecked	Unchecked	Unchecked	Unchecked	Unchecked	Unchecked						Yes	No
1104		2020-04-21 11:49:56	MS3		I have completed all of my core rotations.		Unchecked	Unchecked	Unchecked	Unchecked	Unchecked	Unchecked	Unchecked	Unchecked	Unchecked	Unchecked		Pennsylvania		Psychiatry				No							No	Unchecked	Unchecked	Unchecked	Unchecked		Unchecked	Unchecked	Unchecked	Unchecked	Unchecked	Unchecked						No	No
1105		2020-04-21 11:50:06	MS2		I have completed some of my core rotations but not all of them.		Unchecked	Checked	Unchecked	Unchecked	Unchecked	Unchecked	Unchecked	Unchecked	Unchecked	Unchecked		Pennsylvania		Obstetrics & Gynecology		Emergency Medicine		No							Yes	Unchecked	Checked	Unchecked	Unchecked		Unchecked	Unchecked	Unchecked	Unchecked	Unchecked	Unchecked		Emergency Medicine		Obstetrics & Gynecology		No	No
1106		2020-04-21 11:51:10	MS2		I have completed some of my core rotations but not all of them.		Unchecked	Checked	Unchecked	Unchecked	Unchecked	Checked	Unchecked	Unchecked	Unchecked	Unchecked		Pennsylvania		Internal Medicine		Obstetrics & Gynecology		No							No	Unchecked	Unchecked	Unchecked	Unchecked		Unchecked	Unchecked	Unchecked	Unchecked	Unchecked	Unchecked						No	No
1107		2020-04-21 11:51:20	MS2		I have completed some of my core rotations but not all of them.		Unchecked	Unchecked	Checked	Unchecked	Unchecked	Unchecked	Unchecked	Unchecked	Unchecked	Unchecked		Maryland		Family Medicine				No							No	Unchecked	Unchecked	Unchecked	Unchecked		Unchecked	Unchecked	Unchecked	Unchecked	Unchecked	Unchecked						Yes	No
1108		2020-04-21 11:51:54	MS1		I have not started my core rotations.		Unchecked	Unchecked	Unchecked	Unchecked	Unchecked	Unchecked	Unchecked	Unchecked	Unchecked	Unchecked		Pennsylvania		Pediatrics				No							No	Unchecked	Unchecked	Unchecked	Unchecked		Unchecked	Unchecked	Unchecked	Unchecked	Unchecked	Unchecked						Yes	No
1109		2020-04-21 11:52:21	MS4		I have completed all of my core rotations.		Unchecked	Unchecked	Unchecked	Unchecked	Unchecked	Unchecked	Unchecked	Unchecked	Unchecked	Unchecked		Maryland		Family Medicine				Yes	Emergency Medicine						No	Unchecked	Unchecked	Unchecked	Unchecked		Unchecked	Unchecked	Unchecked	Unchecked	Unchecked	Unchecked						No	No
1110		2020-04-21 11:53:43	MS3		I have completed all of my core rotations.		Unchecked	Unchecked	Unchecked	Unchecked	Unchecked	Unchecked	Unchecked	Unchecked	Unchecked	Unchecked		Pennsylvania		Pediatrics		Emergency Medicine		Yes	Pediatrics		Other	Pediatric Emergency Medicine			Yes	Checked	Unchecked	Unchecked	Unchecked		Unchecked	Unchecked	Unchecked	Unchecked	Unchecked	Unchecked		Pediatrics		Emergency Medicine		No	Yes
1111		2020-04-21 11:54:39	MS2		I have completed some of my core rotations but not all of them.		Unchecked	Unchecked	Unchecked	Unchecked	Checked	Unchecked	Checked	Checked	Unchecked	Unchecked		Pennsylvania		Neurology		Pediatrics		No							Yes	Checked	Unchecked	Unchecked	Unchecked		Unchecked	Unchecked	Unchecked	Unchecked	Unchecked	Unchecked		Pediatrics		Neurology		No	No
[truncated: 593 more rows]
[truncated: 23 more columns]
